# Supplementary material for: Non-Random Distribution of G-Quadruplex Structures Reveals Regulatory and Ecological Adaptations in Bacterial Genomes
Source: Int J Mol Sci. 2025 Oct 15;26(20):10025. doi: 10.3390/ijms262010025 (PMC12563890; doi:10.3390/ijms262010025)
Supplement: Supplementary file 1 [file ijms-26-10025-s001.zip]

Archive with 3 entries (3 files):
- ijms-3912171-supplementary.pdf
- Supplementary_Table_S1_Bacteria_List.xlsx
- Supplementary_Table_S2_Bacteria_G4s.xlsx
