# Supplementary material for: Non-Random Distribution of G-Quadruplex Structures Reveals Regulatory and Ecological Adaptations in Bacterial Genomes
Source: Int J Mol Sci. 2025 Oct 15;26(20):10025. doi: 10.3390/ijms262010025 (PMC12563890; doi:10.3390/ijms262010025)
Supplement: Supplementary file 1 [file ijms-26-10025-s001.zip › Supplementary_Table_S1_Bacteria_List.xlsx]

## Sheet: TOTAL-BACTERIA-LIST
Phylum		Class		Order		Family		Genus		Species		Assembly level
Acidobacteriota		Terriglobia		Terriglobales		Acidobacteriaceae		Acidobacterium		capsulatum							Phylum	Species_numbers
																	Pseudomonadota	766
								Edaphobacter		lichenicola							Actinomycetota	229
																	Bacteroidota	140
										aggregans		Scaffold					Bacillota	128
																	Thermodesulfobacteriota	42
								Terriglobus		roseus							Planctomycetota	27
																	Acidobacteriota	22
								Terracidiphilus		gabretensis		Scaffold					Chloroflexota	21
																	Mycoplasmatota	16
								Silvibacterium		bohemicum		Scaffold					Spirochaetota	16
																	Verrucomicrobiota	16
								Granulicella		paludicola		Contig					Myxococcota	14
																	Bdellovibrionota	12
										mallensis							Thermotogota	12
																	Synergistota	11
								Alloacidobacterium		dinghuense							Fusobacteriota	10
																	Aquificota	8
								Acidisarcina		polymorpha							Rhodothermota	8
																	Balneolota	6
				Bryobacterales		Bryobacteraceae		Paludibaculum		fermentans							Deinococcota	6
																	Chlamydiota	5
								Bryobacter		aggregatus		Contig					Deferribacterota	5
																	Armatimonadota	4
		Holophagae		Thermotomaculales		Thermotomaculaceae		Thermotomaculum		hydrothermale							Chlorobiota	4
																	Gemmatimonadota	4
				Holophagales		Holophagaceae		Mesoterricola		silvestris							Lentisphaerota	4
																	Thermomicrobiota	4
								Geothrix		fermentans		Scaffold					Chrysiogenota	3
																	Fibrobacterota	3
								Holophaga		foetida		Scaffold					Ignavibacteriota	3
																	Kiritimatiellota	3
				Acanthopleuribacterales		Acanthopleuribacteraceae		Sulfidibacter		corallicola							Nitrospirota	3
																	Elusimicrobiota	2
								Acanthopleuribacter		pedis		Contig					Nitrospinota	2
																	Abditibacteriota	1
		Vicinamibacteria		Vicinamibacterales		Vicinamibacteraceae		Luteitalea		pratensis							Atribacterota	1
																	Caldisericota	1
		Thermoanaerobaculia		Thermoanaerobaculales		Thermoanaerobaculaceae		Thermoanaerobaculum		aquaticum		Scaffold					Calditrichota	1
																	Coprothermobacterota	1
		Blastocatellia		Blastocatellales		Pyrinomonadaceae		Pyrinomonas		methylaliphatogenes		Contig					Dictyoglomota	1
																	Vulcanimicrobiota	1
								Chloracidobacterium		thermophilum							Total	1566
Actinomycetota		Actinomycetes		Actinomycetales		Actinomycetaceae		Actinomyces		bovis		Contig
										urogenitalis		Scaffold
										oris
								Winkia		neuii		Contig
								Varibaculum		cambriense		Contig
										timonense		Scaffold
								Trueperella		pyogenes
								Schaalia		odontolytica		Contig
										turicensis		Scaffold
								Pauljensenia		hongkongensis		Chromosom
								Mobiluncus		curtisii
								Gleimia		europaea		Scaffold
								Arcanobacterium		haemolyticum
								Ancrocorticia		populi		Contig
								Actinotignum		schaalii
								Actinobaculum		suis		Contig
				Streptosporangiales		Treboniaceae		Trebonia		kvetii		Scaffold
						Thermomonosporaceae		Thermostaphylospora		chromogena		Contig
								Thermomonospora		curvata
								Actinomadura		madurae		Contig
								Actinoallomurus		spadix		Contig
						Streptosporangiaceae		Thermopolyspora		flexuosa		Contig
								Thermobispora		bispora
								Streptosporangium		roseum
								Sphaerisporangium		melleum		Contig
								Planotetraspora		mira		Contig
								Planomonospora		parontospora		Contig
								Nonomuraea		pusilla		Scaffold
								Microbispora		rosea		Scaffold
						Nocardiopsaceae		Thermobifida		alba
								Streptomonospora		salina		Contig
								Nocardiopsis		dassonvillei
				Pseudonocardiales		Pseudonocardiaceae		Umezawaea		tangerina		Scaffold
								Saccharothrix		australiensis		Contig
										longispora		Contig
								Saccharopolyspora		hirsuta		Contig
										erythraea
								Saccharomonospora		viridis
								Pseudonocardia		thermophila		Contig
								Prauserella		rugosa		Contig
								Lentzea		albidocapillata		Scaffold
								Amycolatopsis		orientalis
								Actinophytocola		oryzae		Contig
								Actinomycetospora		chiangmaiensis		Scaffold
								Actinokineospora		globicatena		Scaffold
				Propionibacteriales		Propionibacteriaceae		Tessaracoccus		bendigoensis		Contig
								Propionimicrobium		lymphophilum		Scaffold
								Propioniciclava		tarda		Contig
								Propionibacterium		freudenreichii
								Microlunatus		phosphovorus
								Luteococcus		japonicus		Contig
								Cutibacterium		acnes
								Acidipropionibacterium		jensenii
								Aestuariimicrobium		kwangyangense		Contig
						Nocardioidaceae		Propionicimonas		paludicola		Contig
								Pimelobacter		simplex
								Nocardioides		albus		Scaffold
										luteus		Scaffold
								Micropruina		glycogenica
								Mumia		flava		Contig
								Aeromicrobium		erythreum
						Kribbellaceae		Kribbella		flavida
						Actinopolymorphaceae		Actinopolymorpha		singaporensis		Chromosom
				Mycobacteriales		Tsukamurellaceae		Tsukamurella		paurometabola
						Nocardiaceae		Williamsia		muralis		Contig
								Rhodococcus		rhodochrous
								Prescottella		equi
								Nocardia		asteroide
						Mycobacteriaceae		Mycolicibacterium		fortuitum
								Mycolicibacter		terrae
								Mycobacteroides		abscessus
								Mycobacterium		tuberculosis
										leprae
						Gordoniaceae		Gordonia		bronchialis
						Lawsonellaceae		Lawsonella		clevelandensis
						Dietziaceae		Dietzia		maris		Scaffold
						Corynebacteriaceae		Corynebacterium		diphtheriae
				Micromonosporales		Micromonosporaceae		Salinispora		arenicola		Scaffold
								Plantactinospora		mayteni		Contig
								Micromonospora		chalcea
								Dactylosporangium		aurantiacum
								Catenuloplanes		japonicus		Contig
								Catellatospora		citrea		Contig
								Asanoa		ferruginea		Contig
								Actinoplanes		philippinensis		Contig
				Micrococcales		Tropherymataceae		Tropheryma		whipplei
						Sanguibacteraceae		Sanguibacter		keddieii
						Ruaniaceae		Ruania		albidiflava		Contig
								Occultella		glacieicola		Contig
						Promicromonosporaceae		Xylanimonas		cellulosilytica
								Promicromonospora		citrea		Contig
								Isoptericola		variabilis
								Cellulosimicrobium		cellulans
						Ornithinimicrobiaceae		Serinicoccus		marinus		Contig
										chungangensis
								Ornithinimicrobium		humiphilum		Contig
						Micrococcaceae		Zhihengliuella		halotolerans		Contig
								Yaniella		halotolerans		Contig
								Sinomonas		atrocyanea		Contig
								Rothia		dentocariosa
								Pseudoglutamicibacter		cumminsii		Contig
								Pseudarthrobacter		polychromogenes		Scaffold
								Paeniglutamicibacter		sulfureus		Scaffold
								Paenarthrobacter		aurescens		Contig
								Nesterenkonia		massiliensis		Scaffold
								Micrococcus		luteus
								Kocuria		rosea		Contig
								Glutamicibacter		protophormiae
								Enteractinococcus		coprophilus		Contig
								Citricoccus		muralis		Contig
								Auritidibacter		ignavus
								Arthrobacter		globiformi		Contig
						Microbacteriaceae		Terrimesophilobacter		mesophilus		Contig
								Subtercola		boreus		Contig
								Salinibacterium		amurskyense		Contig
								Rhodoglobus		vestalii		Contig
								Rathayibacter		rathayi
								Pseudolysinimonas		kribbensis		Contig
								Pseudoclavibacter		helvolus		Contig
								Pontimonas		salivibrio
								Plantibacter		flavus		Contig
								Naasia		aerilata
								Mycetocola		saprophilus		Contig
								Microcella		putealis		Scaffold
								Microbacterium		lacticum		Contig
										paraoxydans		Chromosom
								Rhodoluna		lacicola
								Aquiluna		borgnonia
								Leucobacter		komagatae		Contig
								Leifsonia		aquatica		Scaffold
								Herbiconiux		ginsengi		Scaffold
								Gulosibacter		molinativorax
								Glaciihabitans		tibetensis		Contig
								Frigoribacterium		faeni		Contig
								Curtobacterium		citreum		Contig
								Cryobacterium		psychrophilum		Contig
								Clavibacter		michiganensis
								Aurantimicrobium		minutum
								Agromyces		ramosus		Scaffold
								Agrococcus		jenensis		Contig
						Intrasporangiaceae		Terrabacter		tumescens		Scaffold
								Phycicoccus		jejuensis		Contig
								Pedococcus		dokdonensis		Chromosom
								Ornithinibacter		aureus		Contig
								Nostocoides		japonicum		Scaffold
								Lapillicoccus		jejuensis		Contig
								Knoellia		sinensis		Contig
								Janibacter		limosus		Contig
								Intrasporangium		calvum
								Arsenicicoccus		bolidensis		Contig
						Dermatophilaceae		Mobilicoccus		pelagius		Contig
								Dermatophilus		congolensis
								Austwickia		chelonae		Contig
						Dermacoccaceae		Yimella		lutea		Contig
								Flexivirga		endophytica		Contig
								Dermacoccus		nishinomiyaensis
						Dermabacteraceae		Helcobacillus		massiliensis		Contig
								Dermabacter		hominis		Contig
								Brachybacterium		paraconglomeratum		Scaffold
						Demequinaceae		Demequina		aestuarii		Scaffold
										maris		Scaffold
						Cellulomonadaceae		Oerskovia		turbata		Contig
								Cellulomonas		flavigena
								Actinotalea		fermentans		Contig
						Brevibacteriaceae		Brevibacterium		linens
				Kitasatosporales		Streptomycetaceae		Streptomyces		albus
										olivaceus
										griseus
								Streptantibioticus		cattleyicolor
								Streptacidiphilus		albus		Contig
								Kitasatospora		setae
								Actinacidiphila		yeochonensis		Contig
						Carbonactinosporaceae		Carbonactinospora		thermoautotrophica		Scaffold
				Geodermatophilales		Geodermatophilaceae		Modestobacter		marinus		Scaffold
								Klenkia		marina		Contig
								Geodermatophilus		obscurus
								Blastococcus		aggregatus		Contig
						Antricoccaceae		Antricoccus		suffuscus		Contig
				Frankiales		Frankiaceae		Pseudofrankia		inefficax
								Frankia		alni
								Protofrankia		coriariae		Scaffold
								Parafrankia		elaeagni		Scaffold
				Bifidobacteriales		Bifidobacteriaceae		Scardovia		inopinata
								Gardnerella		vaginalis		Scaffold
								Bifidobacterium		bifidum		Contig
										breve
								Alloscardovia		omnicolens		Contig
								Aeriscardovia		aeriphila		Contig
		Acidimicrobiia		Acidimicrobiales		Ilumatobacteraceae		Ilumatobacter		fluminis		Contig
								Desertimonas		flava		Contig
						Acidimicrobiaceae		Ferrithrix		thermotolerans		Scaffold
								Ferrimicrobium		acidiphilum		Contig
								Acidithrix		ferrooxidans		Contig
								Acidimicrobium		ferrooxidans
		Thermoleophilia		Thermoleophilales		Thermoleophilaceae		Thermoleophilum		album		Scaffold
				Solirubrobacterales		Solirubrobacteraceae		Solirubrobacter		pauli		Scaffold
						Patulibacteraceae		Patulibacter		minatonensis		Scaffold
						Conexibacteraceae		Conexibacter		woesei
						Baekduiaceae		Baekduia		soli
				Gaiellales		Gaiellaceae		Gaiella		occulta		Contig
				Miltoncostaeales		Miltoncostaeaceae		Miltoncostaea		marina
		Coriobacteriia		Eggerthellales		Eggerthellaceae		Slackia		exigua		Contig
								Raoultibacter		massiliensis		Scaffold
								Paraeggerthella		hongkongensis		Contig
								Gordonibacter		pamelaeae		Scaffold
								Ellagibacter		isourolithinifaciens		Contig
								Eggerthella		lenta
								Cryptobacterium		curtum
								Adlercreutzia		equolifaciens
				Coriobacteriales		Coriobacteriaceae		Senegalimassilia		anaerobia		Scaffold
								Parvibacter		caecicola		Contig
								Olegusella		massiliensis		Contig
								Enorma		massiliensis		Scaffold
								Collinsella		aerofaciens
						Atopobiaceae		Thermophilibacter		provencensis		Scaffold
								Parolsenella		catena
								Paratractidigestivibacter		faecalis		Contig
								Parafannyhessea		umbonata		Chromosom
								Olsenella		uli
								Fannyhessea		vaginae		Contig
								Lancefieldella		parvula
								Atopobium		minutum		Scaffold
				Anaerosomatales		Anaerosomataceae		Parvivirga		hydrogeniphila		Contig
								Anaerosoma		tenue		Contig
		Rubrobacteria		Rubrobacterales		Rubrobacteraceae		Rubrobacter		radiotolerans		Contig
		Nitriliruptoria		Stomatohabitantales		Stomatohabitantaceae		Stomatohabitans		albus		Scaffold
				Nitriliruptorales		Nitriliruptoraceae		Nitriliruptor		alkaliphilus		Scaffold
				Euzebyales		Euzebyaceae		Euzebya		tangerina		Contig
				Egibacterales		Egibacteraceae		Egibacter		rhizosphaerae
Aquificota		Aquificia		Aquificales		Aquificaceae		Aquifex		aeolicus
								Thermocrinis		ruber
								Hydrogenobacter		thermophilus
								Hydrogenivirga		caldilitoris
						Hydrogenothermaceae		Venenivibrio		stagnispumantis		Contig
								Sulfurihydrogenibium		subterraneum		Scaffold
								Persephonella		marina
								Hydrogenothermus		marinus		Scaffold
Bacteroidota		Bacteroidia		Bacteroidales		Bacteroidaceae		Bacteroides		fragilis
								Phocaeicola		abscessus		Scaffold
								Mediterranea		massiliensis		Scaffold
								Jilunia		laotingensis		Contig
								Caecibacteroides		pullorum		Contig
						Williamwhitmaniaceae		Williamwhitmania		taraxaci		Scaffold
						Tenuifilaceae		Tenuifilum		thalassicum
								Perlabentimonas		gracilis		Contig
						Tannerellaceae		Tannerella		forsythia
								Parabacteroides		distasonis		Chromosom
						Salinivirgaceae		Salinivirga		cyanobacteriivorans
						Rikenellaceae		Tidjanibacter		massiliensis		Scaffold
								Rikenella		microfusus		Scaffold
								Alistipes		putredinis		Scaffold
								Acetobacteroides		hydrogenigenes		Scaffold
						Prevotellaceae		Xylanibacter		oryzae		Scaffold
								Segatella		copri
								Prevotellamassilia		timonensis		Scaffold
								Prevotella		melaninogenica
								Paraprevotella		clara		Contig
								Leyella		stercorea		Scaffold
								Hoylesella		enoeca
								Hallella		seregens		Scaffold
								Alloprevotella		tannerae		Scaffold
						Porphyromonadaceae		Porphyromonas		asaccharolytica
								Sanguibacteroides		justesenii		Contig
								Macellibacteroides		fermentans		Contig
								Massilibacteroides		vaginae		Contig
						Paludibacteraceae		Paludibacter		propionicigenes
						Odoribacteraceae		Odoribacter		splanchnicus		Chromosom
								Culturomica		massiliensis		Scaffold
								Butyricimonas		synergistica		Scaffold
						Muribaculaceae		Sodaliphilus		pleomorphus
								Paramuribaculum		intestinale		Contig
								Muribaculum		intestinale
								Duncaniella		muris		Contig
						Lentimicrobiaceae		Lentimicrobium		saccharophilum		Scaffold
						Dysgonomonadaceae		Proteiniphilum		acetatigenes		Scaffold
								Petrimonas		mucosa
								Dysgonomonas		gadei		Scaffold
						Barnesiellaceae		Coprobacter		fastidiosus		Contig
								Barnesiella		viscericola
				Marinilabiliales		Prolixibacteraceae		Tangfeifania		diversioriginum		Contig
								Sunxiuqinia		elliptica		Scaffold
								Prolixibacter		bellariivorans		Contig
								Mariniphaga		anaerophila		Scaffold
								Maribellus		luteus		Scaffold
								Draconibacterium		orientale		Contig
						Marinilabiliaceae		Saccharicrinis		fermentans		Scaffold
								Marinilabilia		salmonicolor		Contig
								Carboxylicivirga		mesophila		Contig
						Marinifilaceae		Marinifilum		fragile
								Labilibaculum		manganireducens
								Ancylomarina		subtilis		Scaffold
		Chitinophagia		Chitinophagales		Chitinophagaceae		Thermoflavifilum		aggregans		Contig
								Terrimonas		ferruginea		Scaffold
								Segetibacter		koreensis		Scaffold
								Sediminibacterium		salmoneum		Scaffold
								Puia		dinghuensis
								Parafilimonas		terrae		Contig
								Niastella		koreensis
								Niabella		aurantiaca		Scaffold
								Lacibacter		cauensis		Scaffold
								Hydrotalea		flava		Contig
								Hanamia		caeni		Contig
								Flavisolibacter		ginsenosidimutans
								Flavipsychrobacter		stenotrophus		Contig
								Ferruginibacter		lapsinanis
								Chitinophaga		pinensis
								Arachidicoccus		rhizosphaerae		Scaffold
								Agriterribacter		humi		Contig
		Cytophagia		Cytophagales		Spirosomataceae		Runella		slithyformis
								Larkinella		insperata
								Fibrella		aestuarina		Chromosom
								Dyadobacter		fermentans
						Roseivirgaceae		Roseivirga		ehrenbergii		Scaffold
						Reichenbachiellaceae		Reichenbachiella		agariperforans		Scaffold
								Marinoscillum		pacificum		Contig
								Ekhidna		lutea		Contig
						Leadbetterellaceae		Leadbetterella		byssophila
								Emticicia		oligotrophica
						Hymenobacteraceae		Rufibacter		tibetensis
								Pontibacter		actiniarum
								Hymenobacter		roseosalivarius		Contig
						Flectobacillaceae		Flectobacillus		major		Scaffold
								Arcicella		aquatica		Contig
								Aquirufa		antheringensis		Scaffold
						Fulvivirgaceae		Fulvivirga		kasyanovii		Scaffold
								Chryseolinea		serpens		Scaffold
						Flammeovirgaceae		Imperialibacter		roseus
								Flammeovirga		aprica		Scaffold
						Cytophagaceae		Spirosoma		fluviale		Scaffold
								Siphonobacter		aquaeclarae		Scaffold
								Cytophaga		hutchinsonii
						Cyclobacteriaceae		Echinicola		pacifica		Contig
								Cyclobacterium		marinum
								Belliella		baltica
								Algoriphagus		ratkowskyi		Scaffold
		Flavobacteriia		Flavobacteriales		Weeksellaceae		Weeksella		virosa
								Riemerella		anatipestifer
								Ornithobacterium		rhinotracheale
								Empedobacter		brevis		Scaffold
								Elizabethkingia		meningoseptica
								Cloacibacterium		normanense
								Kaistella		haifensis		Contig
								Epilithonimonas		tenax		Scaffold
								Chryseobacterium		gleum		Chromosom
								Bergeyella		zoohelcum		Contig
								Apibacter		adventoris		Contig
						Vicingaceae		Vicingus		serpentipes		Contig
						Schleiferiaceae		Thermaurantimonas		aggregans		Contig
								Schleiferia		thermophila		Scaffold
						Salibacteraceae		Salibacter		halophilus		Contig
						Owenweeksiaceae		Owenweeksia		hongkongensis
						Flavobacteriaceae		Zunongwangia		profunda
								Winogradskyella		thalassocola		Scaffold
								Ulvibacter		litoralis		Contig
								Tenacibaculum		maritimum
								Salegentibacter		salegens		Chromosom
								Psychroserpens		burtonensis		Scaffold
								Polaribacter		filamentus		Contig
								Myroides		odoratus		Contig
								Maribacter		sedimenticola		Scaffold
								Flavobacterium		aquatile
								Capnocytophaga		ochracea
								Cellulophaga		lytica
								Aquimarina		muelleri		Scaffold
						Cryomorphaceae		Cryomorpha		ignava		Contig
						Crocinitomicaceae		Lishizhenia		tianjinensis		Scaffold
								Fluviicola		taffensis
								Crocinitomix		catalasitica		Scaffold
		Saprospiria		Saprospirales		Saprospiraceae		Saprospira		grandis
								Membranihabitans		marinus		Scaffold
						Lewinellaceae		Neolewinella		persica		Scaffold
								Lewinella		cohaerens		Scaffold
						Haliscomenobacteraceae		Phaeodactylibacter		xiamenensis		Contig
								Haliscomenobacter		hydrossis
		Sphingobacteriia		Sphingobacteriales		Sphingobacteriaceae		Sphingobacterium		spiritivorum
								Pedobacter		heparinus
								Mucilaginibacter		paludis		Chromosom
Chlamydiota		Chlamydiia		Chlamydiales		Chlamydiaceae		Chlamydia		trachomatis
										pneumoniae
								Chlamydiifrater		phoenicopteri
				Parachlamydiales		Parachlamydiaceae		Parachlamydia		acanthamoebae
						Waddliaceae		Waddlia		chondrophila
Chlorobiota		Chlorobiia		Chlorobiales		Chlorobiaceae		Chlorobium		limicola
								Prosthecochloris		aestuarii
								Chlorobaculum		tepidum
						Chloroherpetonaceae		Chloroherpeton		thalassium
Chloroflexota		Anaerolineae		Anaerolineales		Anaerolineaceae		Anaerolinea		thermophila
								Bellilinea		caldifistulae		Scaffold
								Brevefilum		fermentans
								Flexilinea		flocculi		Scaffold
								Leptolinea		tardivitalis		Contig
								Longilinea		arvoryzae		Scaffold
				Aggregatilineales		Aggregatilineaceae		Aggregatilinea		lenta		Scaffold
		Ardenticatenia		Ardenticatenales		Ardenticatenaceae		Ardenticatena		maritima		Contig
		Caldilineae		Caldilineales		Caldilineaceae		Caldilinea		aerophila
								Litorilinea		aerophila		Contig
		Chloroflexi		Chloroflexales		Chloroflexaceae		Chloroflexus		aggregans
										aurantiacus
						Roseiflexaceae		Roseiflexus		castenholzii
				Kallotenuales		Kallotenuaceae		Kallotenue		papyrolyticum		Contig
		Dehalococcoidia		Dehalococcoidales		Dehalococcoidaceae		Dehalogenimonas		etheniformans
								Dehalococcoides		mccartyi
		Ktedonobacteria		Thermogemmatisporales		Thermogemmatisporaceae		Thermogemmatispora		onikobensis		Contig
				Ktedonobacterales		Ktedonobacteraceae		Ktedonobacter		racemifer		Scaffold
						Dictyobacteraceae		Dictyobacter		aurantiacus		Contig
		Tepidiformia		Tepidiformales		Tepidiformaceae		Tepidiforma		bonchosmolovskayae
		Thermoflexia		Thermoflexales		Thermoflexaceae		Thermoflexus		hugenholtzii		Scaffold
Chrysiogenota		Chrysiogenia		Chrysiogenales		Chrysiogenaceae		Chrysiogenes		arsenatis
								Desulfurispira		natronophila		Scaffold
								Desulfurispirillum		indicum
Deinococcota		Deinococci		Deinococcales		Deinococcaceae		Deinococcus		radiodurans
								Deinobacterium		chartae		Scaffold
				Thermales		Thermaceae		Thermus		aquaticus
								Oceanithermus		profundus
								Meiothermus		ruber		Chromosom
				Trueperales		Trueperaceae		Truepera		radiovictrix
Dictyoglomota		Dictyoglomia		Dictyoglomales		Dictyoglomaceae		Dictyoglomus		thermophilum
Fibrobacterota		Fibrobacteria		Fibrobacterales		Fibrobacteraceae		Fibrobacter		succinogenes
								Hallerella		porci		Scaffold
		Chitinivibrionia		Chitinivibrionales		Chitinivibrionaceae		Chitinivibrio		alkaliphilus		Contig
Bacillota		Bacilli		Bacillales		Bacillaceae		Bacillus		subtilis
										anthracis
								Priestia		megaterium		Scaffold
								Peribacillus		simplex
								Neobacillus		niacini		Contig
										drentensis		Scaffold
								Lysinibacillus		boronitolerans		Contig
										capsici
								Heyndrickxia		oleronia		Contig
										sporothermodurans		Scaffold
								Geobacillus		stearothermophilus		Scaffold
						Staphylococcaceae		Staphylococcus		aureus
								Salinicoccus		roseus		Contig
								Mammaliicoccus		sciuri
								Macrococcoides		caseolyticum
								Macrococcus		equipercicus
								Jeotgalicoccus		halotolerans		Scaffold
								Nosocomiicoccus		ampullae
								Aliicoccus		persicus		Scaffold
						Listeriaceae		Listeria		monocytogenes
								Brochothrix		thermosphacta
						Paenibacillaceae		Paenibacillus		polymyxa
								Brevibacillus		brevis
						Planococcaceae		Sporosarcina		ureae
								Planococcus		citreus		Scaffold
								Kurthia		zopfii		Contig
										gibsonii		Contig
								Solibacillus		isronensis		Contig
								Rummeliibacillus		stabekisii		Contig
								Jeotgalibacillus		alimentarius		Contig
						Gemellaceae		Gemelliphila		palaticanis		Contig
										asaccharolytica		Scaffold
								Gemella		haemolysans
				Lactobacillales		Enterococcaceae		Enterococcus		faecalis		Scaffold
										faecium
								Vagococcus		fluvialis
								Tetragenococcus		halophilus
								Melissococcus		plutonius		Chromosom
						Lactobacillaceae		Lactobacillus		acidophilus
										acetotolerans
										amylovorus
								Lactiplantibacillus		plantarum
								Lacticaseibacillus		casei
								Ligilactobacillus		salivarius
								Limosilactobacillus		fermentum
								Pediococcus		damnosus
								Leuconostoc		mesenteroides
						Streptococcaceae		Lactococcus		lactis
								Streptococcus		pyogenes
						Carnobacteriaceae		Carnobacterium		divergens		Contig
										maltaromaticum
								Granulicatella		adiacens
								Alkalibacterium		olivapovliticus		Scaffold
										thalassium		Scaffold
								Trichococcus		flocculiformis
								Dolosigranulum		pigrum		Chromosom
						Aerococcaceae		Aerococcus		viridans
								Abiotrophia		defectiva
								Facklamia		hominis		Scaffold
								Globicatella		sanguinis
		Clostridia		Christensenellales		Christensenellaceae		Christensenella		minuta
				Eubacteriales		Eubacteriaceae		Eubacterium		limosum
								Acetobacterium		woodii
						Clostridiaceae		Clostridium		butyricum
								Hungatella		hathewayi		Contig
										effluvii		Scaffold
								Sarcina		ventriculi		Scaffold
								Proteiniclasticum		ruminis		Scaffold
						Heliobacteriaceae		Heliobacillus		mobilis
						Acutalibacteraceae		Acutalibacter		muris		Chromosom
								Anaeromassilibacillus		senegalensis		Scaffold
								Caproiciproducens		galactitolivorans		Contig
						Butyricicoccaceae		Butyricicoccus		pullicaecorum		Contig
								Intestinibacillus		massiliensis		Scaffold
						Peptococcaceae		Desulforamulus		ruminis
								Desulfofundulus		thermocisternus		Scaffold
						Syntrophomonadaceae		Syntrophomonas		wolfei
								Syntrophothermus		lipocalidus
						Oscillospiraceae		Gemmiger		formicilis		Scaffold
				Lachnospirales		Lachnospiraceae		Acetatifactor		muris		Contig
								Roseburia		faecis		Scaffold
								Dorea		formicigenerans		Contig
										longicatena		Scaffold
								Blautia		coccoides		Contig
										obeum
								Agathobacter		rectalis
								Oribacterium		sinus		Scaffold
								Mediterraneibacter		massiliensis		Scaffold
								Kineothrix		alysoides		Contig
						Anaerotignaceae		Anaerotignum		faecicola		Contig
						Vallitaleaceae		Vallitalea		guaymasensis
						Cellulosilyticaceae		Cellulosilyticum		ruminicola		Contig
				Peptostreptococcales		Peptostreptococcaceae		Clostridioides		difficile
								Romboutsia		ilealis		Chromosom
								Paraclostridium		bifermentans
								Peptostreptococcus		anaerobius		Contig
						Anaerovoracaceae		Mogibacterium		pumilum		Chromosom
								Emergencia		timonensis		Contig
						Filifactoraceae		Filifactor		alocis
				Thermoanaerobacterales		Thermoanaerobacteraceae		Thermoanaerobacter		thermocopriae		Scaffold
								Thermoanaerobacterium		thermosaccharolyticum
		Erysipelotrichia		Erysipelotrichales		Erysipelotrichaceae		Erysipelothrix		rhusiopathiae
								Bulleidia		extructa		Contig
								Solobacterium		moorei
								Holdemanella		biformis		Scaffold
								Faecalibaculum		rodentium
								Dubosiella		newyorkensis		Contig
						Turicibacteraceae		Turicibacter		sanguinis
						Coprobacillaceae		Thomasclavelia		ramosa
								Catenibacterium		mitsuokai		Contig
								Coprobacillus		cateniformis		Contig
		Negativicutes		Veillonellales		Veillonellaceae		Veillonella		parvula
								Megasphaera		elsdenii
								Dialister		pneumosintes		Scaffold
				Selenomonadales		Sporomusaceae		Pelosinus		fermentans		Contig
								Anaerospora		hongkongensis		Scaffold
						Selenomonadaceae		Selenomonas		sputigena
								Mitsuokella		multacida		Scaffold
								Megamonas		hypermegale
								Anaerovibrio		lipolyticus		Scaffold
				Acidaminococcales		Acidaminococcaceae		Phascolarctobacterium		faecium
								Acidaminococcus		fermentans
								Succiniclasticum		ruminis		Scaffold
		Tissierellia		Tissierellales		Peptoniphilaceae		Anaerococcus		prevotii
								Finegoldia		magna
								Peptoniphilus		asaccharolyticus		Contig
										harei
						Tissierellaceae		Tissierella		praeacuta		Contig
Fusobacteriota		Fusobacteriia		Fusobacteriales		Fusobacteriaceae		Fusobacterium		nucleatum
								Cetobacterium		ceti		Scaffold
										somerae
								Ilyobacter		polytropus
								Psychrilyobacter		atlanticus		Scaffold
								Hypnocyclicus		thermotrophus		Scaffold
						Leptotrichiaceae		Leptotrichia		buccalis
								Sneathia		sanguinegens		Contig
								Streptobacillus		moniliformis
								Sebaldella		termitidis
Nitrospirota		Nitrospira		Nitrospirales		Nitrospiraceae		Leptospirillum		ferrooxidans
								Nitrospira		lenta		Contig
		Thermodesulfovibrionia		Thermodesulfovibrionales		Thermodesulfovibrionaceae		Thermodesulfovibrio		yellowstonii
Nitrospinota		Nitrospinia		Nitrospinales		Nitrospinaceae		Nitrospina		watsonii
										gracilis		Scaffold
Planctomycetota		Planctomycetia		Planctomycetales		Planctomycetaceae		Planctomyces		bekefii		Contig
								Planctomicrobium		piriforme		Contig
								Gimesia		maris
								Schlesneria		paludicola		Scaffold
								Fuerstiella		marisgermanici
				Pirellulales		Pirellulaceae		Pirellula		staleyi
								Rhodopirellula		baltica
								Mariniblastus		fucicola
								Rubripirellula		obstinata		Contig
								Blastopirellula		marina		Scaffold
						Thermoguttaceae		Thermogutta		terrifontis
						Lacipirellulaceae		Bythopirellula		goksoeyrii		Chromosom
								Lacipirellula		parvula
								Botrimarina		mediterranea		Chromosom
				Isosphaerales		Isosphaeraceae		Singulisphaera		acidiphila
								Paludisphaera		borealis
								Tautonia		sociabilis		Scaffold
				Gemmatales		Gemmataceae		Gemmata		obscuriglobus
								Fimbriiglobus		ruber		Contig
								Urbifossiella		limnaea
								Frigoriglobus		tundricola
		Phycisphaerae		Tepidisphaerales		Tepidisphaeraceae		Humisphaera		borealis
				Sedimentisphaerales		Sedimentisphaeraceae		Sedimentisphaera		salicampi
								Limihaloglobus		sulfuriphilus
						Anaerohalosphaeraceae		Anaerohalosphaera		lusitana
				Phycisphaerales		Phycisphaeraceae		Phycisphaera		mikurensis
								Algisphaera		agarilytica		Scaffold
Spirochaetota		Spirochaetia		Leptospirales		Leptospiraceae		Leptospira		interrogans
								Turneriella		parva
								Leptonema		illini		Scaffold
				Spirochaetales		Spirochaetaceae		Spirochaeta		thermophila
								Bullifex		porci		Contig
								Oceanispirochaeta		crateris
								Entomospira		culicis
						Treponemataceae		Treponema		pallidum
								Teretinema		zuelzerae		Contig
						Sphaerochaetaceae		Sphaerochaeta		globosa
						Borreliaceae		Borreliella		burgdorferi		Scaffold
								Borrelia		anserina
										burgdorferi
						Rectinemataceae		Rectinema		subterraneum		Scaffold
				Brachyspirales		Brachyspiraceae		Brachyspira		aalborgi		Scaffold
				Brevinematales		Brevinemataceae		Brevinema		andersonii		Scaffold
Mycoplasmatota		Mollicutes		Acholeplasmatales		Acholeplasmataceae		Acholeplasma		laidlawii
								Paracholeplasma		morum		Contig
				Anaeroplasmatales		Anaeroplasmataceae		Anaeroplasma		bactoclasticum		Scaffold
				Entomoplasmatales		Entomoplasmataceae		Entomoplasma		freundtii
								Mesoplasma		florum
						Spiroplasmataceae		Spiroplasma		cirti
										kunkelii
				Mycoplasmatales		Mycoplasmataceae		Mycoplasma		suis
				Mycoplasmoidales		Mycoplasmoidaceae		Ureaplasma		urealyticum
								Mycoplasmoides		pneumoniae
								Malacoplasma		iowae
						Metamycoplasmataceae		Mycoplasmopsis		agalactiae		Scaffold
										bovis		Contig
										felis		Chromosom
								Mesomycoplasma		hyopneumoniae
								Metamycoplasma		hominis
Thermodesulfobacteriota		Thermodesulfobacteria		Thermodesulfobacteriales		Thermodesulfobacteriaceae		Thermodesulfobacterium		commune
								Caldimicrobium		thiodismutans
								Thermosulfurimonas		dismutans		Contig
						Thermodesulfatatoraceae		Thermodesulfatator		indicus
		Syntrophorhabdia		Syntrophorhabdales		Syntrophorhabdaceae		Syntrophorhabdus		aromaticivorans		Scaffold
		Syntrophobacteria		Syntrophobacterales		Thermodesulforhabdaceae		Thermodesulforhabdus		norvegica		Scaffold
						Syntrophobacteraceae		Syntrophobacter		fumaroxidans
								Desulfosoma		caldarium		Scaffold
								Desulforhabdus		amnigena		Contig
								Desulfacinum		infernum		Scaffold
		Syntrophia		Syntrophales		Syntrophaceae		Syntrophus		aciditrophicus
		Desulfuromonadia		Geobacterales		Geobacteraceae		Geobacter		metallireducens
								Geomonas		oryzae		Contig
										paludis
								Trichlorobacter		thiogenes		Scaffold
										lovleyi
				Desulfuromonadales		Syntrophotaleaceae		Syntrophotalea		carbinolica
						Geothermobacteraceae		Geothermobacter		ehrlichii		Contig
						Geopsychrobacteraceae		Malonomonas		rubra		Contig
								Geopsychrobacter		electrodiphilus		Contig
								Desulfuromusa		kysingii		Scaffold
						Desulfuromonadaceae		Pelobacter		seleniigenes		Contig
								Desulfuromonas		acetoxidans
		Desulfovibrionia		Desulfovibrionales		Desulfovibrionaceae		Bilophila		wadsworthia		Scaffold
								Desulfovibrio		desulfuricans
								Mailhella		massiliensis		Scaffold
								Pseudodesulfovibrio		indicus		Scaffold
								Maridesulfovibrio		salexigens
						Desulfomicrobiaceae		Desulfomicrobium		baculatum
						Desulfonatronovibrionaceae		Desulfonatronovibrio		hydrogenovorans		Scaffold
								Desulfonatronospira		thiodismutans		Scaffold
		Desulfobacteria		Desulfobacterales		Desulfobacteraceae		Desulfobacula		toluolica
								Desulfobacter		postgatei		Chromosom
								Desulfotignum		balticum		Contig
								Desulfamplus		magnetovallimortis		Scaffold
						Desulfococcaceae		Desulfonema		limicola
								Desulfococcus		multivorans
						Desulfosarcinaceae		Desulfatitalea		tepidiphila		Contig
								Desulfosarcina		ovata
						Desulfatibacillaceae		Desulfatibacillum		aliphaticivorans
				Desulfatiglandales		Desulfatiglandaceae		Desulfatiglans		anilini		Scaffold
		Desulfarculia		Desulfarculales		Desulfarculaceae		Desulfarculus		baarsii
Thermomicrobiota		Thermomicrobia		Thermomicrobiales		Thermomicrobiaceae		Thermomicrobium		roseum
								Thermalbibacter		longus
				Sphaerobacterales		Sphaerobacteraceae		Sphaerobacter		thermophilus
								Nitrolancea		hollandica		Contig
Thermotogota		Thermotogae		Thermotogales		Thermotogaceae		Thermotoga		maritima
								Pseudothermotoga		thermarum
						Fervidobacteriaceae		Thermosipho		africanus
								Fervidobacterium		nodosum
				Kosmotogales		Kosmotogaceae		Mesotoga		prima
								Kosmotoga		olearia
				Petrotogales		Petrotogaceae		Petrotoga		miotherma		Contig
										mobilis
								Defluviitoga		tunisiensis
								Marinitoga		litoralis		Contig
				Mesoaciditogales		Mesoaciditogaceae		Mesoaciditoga		lauensis		Scaffold
								Athalassotoga		saccharophila
Verrucomicrobiota		Opitutae		Opitutales		Opitutaceae		Opitutus		terrae
								Lacunisphaera		limnophila
								Rariglobus		hedericola		Contig
				Puniceicoccales		Puniceicoccaceae		Puniceicoccus		vermicola
						Coraliomargaritaceae		Coraliomargarita		akajimensis
						Pelagicoccaceae		Pelagicoccus		mobilis		Contig
		Verrucomicrobiia		Verrucomicrobiales		Verrucomicrobiaceae		Prosthecobacter		fusiformis		Scaffold
								Verrucomicrobium		spinosum
								Roseibacillus		ishigakijimensis		Contig
								Luteolibacter		pohnpeiensis		Contig
										yonseiensis		Scaffold
						Akkermansiaceae		Akkermansia		muciniphila
				Limisphaerales		Limisphaeraceae		Limisphaera		ngatamarikiensis		Scaffold
		Spartobacteria		Chthoniobacterales		Chthoniobacteraceae		Chthoniobacter		flavus		Scaffold
		Methylacidiphilae		Methylacidiphilales		Methylacidiphilaceae		Methylacidiphilum		kamchatkense
		Terrimicrobiia		Terrimicrobiales		Terrimicrobiaceae		Terrimicrobium		sacchariphilum		Contig
Kiritimatiellota		Kiritimatiellia		Kiritimatiellales		Kiritimatiellaceae		Kiritimatiella		glycovorans
						Pontiellaceae		Pontiella		desulfatans		Contig
		Tichowtungiia		Tichowtungiales		Tichowtungiaceae		Tichowtungia		aerotolerans
Atribacterota		Atribacteria		Atribacterales		Atribacteraceae		Atribacter		laminatus
Lentisphaerota		Oligosphaeria		Oligosphaerales		Oligosphaeraceae		Oligosphaera		ethanolica		Contig
		Lentisphaeria		Victivallales		Victivallaceae		Victivallis		vadensis		Scaffold
				Lentisphaerales		Lentisphaeraceae		Lentisphaera		araneosa		Contig
										profundi
Synergistota		Synergistia		Synergistales		Synergistaceae		Thermanaerovibrio		acidaminovorans
								Synergistes		jonesii		Contig
								Cloacibacillus		evryensis		Scaffold
								Aminomonas		paucivorans		Chromosom
						Dethiosulfovibrionaceae		Pyramidobacter		piscolens
								Jonquetella		anthropi		Scaffold
								Dethiosulfovibrio		peptidovorans		Contig
						Aminobacteriaceae		Fretibacterium		fastidiosum		Chromosom
								Aminobacterium		colombiense
								Aminivibrio		pyruvatiphilus		Scaffold
						Acetomicrobiaceae		Acetomicrobium		hydrogeniformans		Contig
Bdellovibrionota		Oligoflexia		Silvanigrellales				Spirobacillus		cienkowskii
						Silvanigrellaceae		Silvanigrella		aquatica		Chromosom
								Pigmentibacter		ruber		Contig
								Fluviispira		multicolorata		Scaffold
				Oligoflexales		Pseudobacteriovoracaceae		Pseudobacteriovorax		antillogorgiicola		Scaffold
						Oligoflexaceae		Oligoflexus		tunisiensis		Scaffold
		Bdellovibrionia		Bdellovibrionales		Pseudobdellovibrionaceae		Pseudobdellovibrio		exovorus
								Micavibrio		aeruginosavorus
								Bdellovibrio		bacteriovorus
		Bacteriovoracia		Bacteriovoracales		Halobacteriovoraceae		Halobacteriovorax		marinus
						Bacteriovoracaceae		Peredibacter		starrii
								Bacteriovorax		stolpii
Caldisericota		Caldisericia		Caldisericales		Caldisericaceae		Caldisericum		exile
Calditrichota		Calditrichia		Calditrichales		Calditrichaceae		Caldithrix		abyssi
Coprothermobacterota		Coprothermobacteria		Coprothermobacterales		Coprothermobacteraceae		Coprothermobacter		proteolyticus
Abditibacteriota		Abditibacteriia		Abditibacteriales		Abditibacteriaceae		Abditibacterium		utsteinense		Contig
Armatimonadota		Fimbriimonadia		Fimbriimonadales		Fimbriimonadaceae		Fimbriimonas		ginsengisoli
		Chthonomonadia		Chthonomonadales		Chthonomonadaceae		Chthonomonas		calidirosea
		Armatimonadia		Capsulimonadales		Capsulimonadaceae		Capsulimonas		corticalis
				Armatimonadales		Armatimonadaceae		Armatimonas		rosea
Vulcanimicrobiota		Vulcanimicrobiia		Vulcanimicrobiales		Vulcanimicrobiaceae		Vulcanimicrobium		alpinum
Deferribacterota		Deferribacteres		Deferribacterales		Mucispirillaceae		Mucispirillum		schaedleri
						Geovibrionaceae		Seleniivibrio		woodruffii		Contig
								Geovibrio		ferrireducens
								Denitrovibrio		acetiphilus
						Deferribacteraceae		Deferribacter		desulfuricans
Gemmatimonadota		Gemmatimonadia		Gemmatimonadales		Gemmatimonadaceae		Gemmatimonas		aurantiaca
								Gemmatirosa		kalamazoonensis
								Roseisolibacter		agri		Scaffold
		Longimicrobiia		Longimicrobiales		Longimicrobiaceae		Longimicrobium		terrae		Scaffold
Myxococcota				Polyangiales		Sandaracinaceae		Sandaracinus		amylolyticus
						Polyangiaceae		Sorangium		cellulosum
								Polyangium		aurulentum
						Labilitrichaceae		Labilithrix		luteola
				Nannocystales		Nannocystaceae		Nannocystis		exedens		Contig
				Haliangiales		Kofleriaceae		Haliangium		ochraceum
		Myxococcia		Myxococcales		Myxococcaceae		Myxococcus		fulvus		Scaffold
										xanthus
								Corallococcus		coralloides
						Anaeromyxobacteraceae		Anaeromyxobacter		dehalogenans
						Archangiaceae		Archangium		gephyra
								Hyalangium		minutum		Contig
										versicolor		Scaffold
								Stigmatella		aurantiaca		Contig
Elusimicrobiota		Endomicrobiia		Endomicrobiales		Endomicrobiaceae		Endomicrobium		proavitum
		Elusimicrobia		Elusimicrobiales		Elusimicrobiaceae		Elusimicrobium		minutum
Balneolota		Balneolia		Balneolales		Cyclonatronaceae		Natronogracilivirga		saccharolytica		Scaffold
								Cyclonatronum		proteinivorum
						Balneolaceae		Rhodohalobacter		halophilus		Contig
								Gracilimonas		tropica		Contig
								Fodinibius		salinus		Contig
								Balneola		vulgaris		Contig
Ignavibacteriota		Ignavibacteria		Ignavibacteriales		Ignavibacteriaceae		Ignavibacterium		album
						Melioribacteraceae		Stygiobacter		electus		Contig
								Melioribacter		roseus
Rhodothermota		Rhodothermia		Rhodothermales		Salisaetaceae		Salisaeta		longa		Contig
								Longimonas		halophila		Contig
								Longibacter		salinarum		Contig
						Salinibacteraceae		Salinibacter		ruber
						Rubricoccaceae		Rubrivirga		marina		Scaffold
								Rubricoccus		marinus		Scaffold
						Rhodothermaceae		Rhodothermus		marinus
								Rhodocaloribacter		litoris		Chromosom
Pseudomonadota		Alphaproteobacteria		Caulobacterales		Caulobacteraceae		Brevundimonas		diminuta
										halotolerans
										naejangsanensis
										vesicularis
								Caulobacter		vibrioides
										segnis
								Phenylobacterium		aquaticum
										deserti
				Parvularculales		Parvularculaceae		Parvularcula		bermudensis
				Rhizobiales		Aurantimonadaceae		Aurantimonas		coralicida
						Bartonellaceae		Bartonella		apis
										bacilliformis
										henselae
										quintana
						Beijerinckiaceae		Beijerinckia		mobilis
								Rhodoblastus		acidophilus		Contig
										sphagnicola		Scaffold
								Methylovirgula		ligni
						Bradyrhizobiaceae		Afipia		felis		Contig
										carboxidovorans
								Bradyrhizobium		canariense		Scaffold
										diazoefficiens
										elkanii
										japonicum
								Nitrobacter		hamburgensis
										vulgaris		Scaffold
										winogradskyi
								Rhodopseudomonas		palustris
						Brucellaceae		Brucella		abortus
										anthropi
										canis
										melitensis
										suis
						Cohaesibacteraceae		Cohaesibacter		gelatinilyticus		Scaffold
						Hyphomicrobiaceae		Filomicrobium		insigne		Scaffold
								Hyphomicrobium		denitrificans
								Rhodomicrobium		vannielii
								Rhodoplanes		elegans		Scaffold
										serenus
						Methylobacteriaceae		Methylobacterium		adhaesivum		Contig
										indicum
										organophilum
										oryzae
										radiotolerans
								Methylorubrum		aminovorans		Contig
										extorquens
										populi
								Microvirga		subterranea		Scaffold
						Methylocystaceae		Methylocystis		bryophila
										parvus
								Methylosinus		sporium		Contig
										trichosporium		Contig
						Phyllobacteriaceae		Aminobacter		aminovorans		Contig
								Aquamicrobium		aerolatum		Scaffold
										defluvii		Scaffold
								Hoeflea		marina		Scaffold
								Mesorhizobium		ciceri
										japonicum
										loti		Scaffold
								Nitratireductor		aquibiodomus		Contig
										aquimarinus		Contig
								Phyllobacterium		myrsinacearum		Scaffold
										zundukense
								Roseitalea		porphyridii
						Rhizobiaceae		Agrobacterium		pusense
										rhizogenes
										fabrum
										tumefaciens
								Allorhizobium		ampelinum
										undicola		Scaffold
								Ciceribacter		lividus		Scaffold
								Liberibacter		asiaticus
								Ensifer		adhaerens
								Neorhizobium		galegae
								Rhizobium		anhuiense
										bangladeshense
										binae
										esperanzae
										etli
										leguminosarum		Scaffold
										lentis
										phaseoli
										tropici
								Shinella		granuli		Scaffold
										zoogloeoides
								Sinorhizobium		fredii
										meliloti
						Rhodobiaceae		Rhodobium		orientis		Contig
						Xanthobacteraceae		Ancylobacter		aquaticus		Contig
										mangrovi
								Aquabacter		spiritensis		Scaffold
								Azorhizobium		caulinodans
								Labrys		okinawensis		Contig
								Pseudolabrys		taiwanensis
								Starkeya		novella
								Xanthobacter		autotrophicus		Scaffold
										oligotrophicus		Scaffold
										tagetidis		Scaffold
				Hyphomonadales		Hyphomonadaceae		Hyphomonas		polymorpha		Contig
										atlantica
								Henriciella		algicola		Scaffold
										marina		Contig
								Hirschia		baltica
										maritima		Scaffold
								Ponticaulis		koreensis		Scaffold
				Rhodobacterales		Paracoccaceae		Aestuariivita		boseongensis		Contig
								Albidovulum		inexpectatum		Contig
								Aliiroseovarius		pelagivivens		Contig
										crassostreae
								Amylibacter		cionae		Contig
								Ascidiaceihabitans		donghaensis		Contig
								Boseongicola		aestuarii		Contig
								Cereibacter		azotoformans
										changlensis		Scaffold
								Cognatishimia		activa		Contig
								Cypionkella		aquatica		Scaffold
										psychrotolerans		Contig
								Defluviimonas		aestuarii		Scaffold
										nitratireducens		Scaffold
										salinarum		Scaffold
								Gemmobacter		aquaticus		Contig
										fulvus
								Haematobacter		massiliensis
										missouriensis		Contig
								Marivivens		donghaensis		Contig
								Paracoccus		aminovorans
										denitrificans
										marcusii
										pantotrophus
										sanguinis
										yeei
								Pseudooceanicola		marinus		Scaffold
										nitratireducens		Chromosome
								Pseudorhodobacter		antarcticus		Scaffold
								Rhodobacter		capsulatus
								Rhodovulum		sulfidophilum
								Silicimonas		algicola
								Tabrizicola		piscis
								Thioclava		electrotropha
										nitratireducens
								Tritonibacter		mobilis
										multivorans		Scaffold
								Yoonia		vestfoldensis		Scaffold
						Roseobacteraceae		Celeribacter		baekdonensis		Scaffold
										halophilus		Scaffold
								Jannaschia		aquimarina		Scaffold
										rubra		Scaffold
								Leisingera		aquaemixtae
										caerulea
								Lentibacter		algarum		Contig
								Litoreibacter		halocynthiae		Contig
								Loktanella		salsilacus
								Mameliella		alba		Contig
								Marinovum		algicola		Scaffold
								Maritimibacter		alkaliphilus		Contig
								Octadecabacter		temperatus
								Phaeobacter		gallaeciensis
										inhibens
										piscinae
								Ponticoccus		alexandrii
								Pseudosulfitobacter		pseudonitzschiae
								Roseicyclus		marinus		Contig
								Roseobacter		denitrificans
										litoralis
								Roseovarius		indicus
										nubinhibens
										tolerans
								Ruegeria		atlantica		Contig
										pomeroyi
								Salipiger		mucosus		Scaffold
										thiooxidans		Scaffold
								Shimia		thalassica		Contig
								Sulfitobacter		pontiacus		Contig
										mediterraneus
								Tateyamaria		omphalii		Scaffold
								Thalassovita		gelatinovora
										mediterranea		Contig
								Wenxinia		marina		Contig
				Rhodospirillales		Acetobacteraceae		Acetobacter		aceti		Scaffold
										orientalis		Scaffold
										senegalensis
								Acidiphilium		multivorum
								Acidisphaera		rubrifaciens		Scaffold
								Acidocella		aminolytica		Scaffold
										facilis		Contig
								Asaia		bogorensis
								Bombella		apis		Scaffold
								Commensalibacter		communis		Contig
										melissae
								Gluconobacter		albidus
										oxydans
								Gluconacetobacter		diazotrophicu
										entani		Contig
										liquefacien		Scaffold
								Komagataeibacter		europaeus
										rhaeticus
										xylinus		Chromosome
								Novacetimonas		hansenii
								Parasaccharibacter		apium		Contig
								Roseomonas		mucosa
						Azospirillaceae		Azospirillum		argentinense
										brasilense		Contig
								Nitrospirillum		amazonense
						Rhodospirillaceae		Caenispirillum		bisanense		Scaffold
								Elstera		cyanobacteriorum		Scaffold
								Haematospirillum		jordaniae
								Magnetospirillum		fulvum		Scaffold
										gryphiswaldense
								Rhodospirillum		rubrum
								Telmatospirillum		siberiense		Scaffold
						Thalassobaculaceae		Nisaea		acidiphila
								Oceanibaculum		nanhaiense		Contig
						Thalassospiraceae		Thalassospira		lucentensis		Contig
										xiamenensis
								Varunaivibrio		sulfuroxidans		Contig
						Zavarziniaceae		Zavarzinia		compransoris		Contig
				Rickettsiales		Anaplasmataceae		Anaplasma		marginale
										phagocytophilum
								Ehrlichia		canis
										chaffeensis
										ruminantium
								Wolbachia		pipientis		Chromosome
						Rickettsiaceae		Orientia		tsutsugamushi
								Rickettsia		bellii
										rickettsii
										prowazekii
										typhi
				Sphingomonadales		Erythrobacteraceae		Altererythrobacter		ishigakiensis
										xiamenensis		Contig
								Aurantiacibacter		arachoides
										gangjinensis
								Croceicoccus		marinus
										naphthovorans
								Erythrobacter		donghaensis		Contig
										litoralis
										sanguineus		Contig
								Qipengyuania		aquimaris		Scaffold
										flava
						Sphingomonadaceae		Blastomonas		fulva
								Citromicrobium		bathyomarinum		Contig
								Novosphingobium		aromaticivorans
										capsulata		Contig
										resinovorum
								Sphingobium		fuliginis
										indicum
										xenophagum
										yanoikuyae
								Sphingomonas		paucimobilis
										koreensis
								Sphingopyxis		granuli		Chromosome
										macrogoltabida
								Stakelama		pacifica		Contig
						Sphingosinicellaceae		Pacificimonas		flava		Contig
								Polymorphobacter		fuscus		Scaffold
										multimanifer		Scaffold
								Sandarakinorhabdus		limnophila		Contig
								Sphingosinicella		microcystinivorans		Scaffold
								Thermaurantiacus		tibetensis		Contig
		Betaproteobacteria		Burkholderiales		Alcaligenaceae		Achromobacter		denitrificans
										insolitus
										spanius
										xylosoxidans
								Bordetella		avium
										bronchiseptica
										hinzii
										holmesii
										parapertussis
										pertussis
								Oligella		ureolytica
										urethralis
								Paenalcaligenes		hominis
								Pigmentiphaga		litoralis
								Pusillimonas		noertemannii
								Taylorella		equigenitalis
								Advenella		alkanexeden
								Alcaligenes		faecalis
										aquatili		Chromosom
										nematophilu		Contig
						Burkholderiaceae		Burkholderia		ambifaria		Complete genome
										cenocepacia		Complete genome
										cepacia		Complete genome
										dolosa		Complete genome
										multivorans		Complete genome
										gladioli		Complete genome
										glumae		Complete genome
										mallei		Complete genome
										pseudomallei		Complete genome
										thailandensis		Complete genome
								Caballeronia		glathei		Contig
										grimmiae		Complete genome
										zhejiangensis		Complete genome
										insecticola		Complete genome
								Chitinasiproducens		palmae		Scaffold
								Cupriavidus		basilensis		Complete genome
										gilardii		Complete genome
										necator		Complete genome
								Ephemeroptericola		cinctiostellae		Complete genome
								Formosimonas		limnophila		Contig
								Hydromonas		duriensis		Scaffold
								Lautropia		dentalis		Scaffold
										mirabilis		Complete genome
								Limnobacter		alexandrii		Scaffold
										humi		Scaffold
								Mycetohabitans		rhizoxinica		Complete genome
								Mycoavidus		cysteinexigens		Complete genome
								Pandoraea		apista		Complete genome
										commovens		Complete genome
										pnomenusa		Complete genome
										fibrosis		Complete genome
										sputorum		Complete genome
								Zeimonas		arvi		Contig
								Trinickia		symbiotica		Contig
										violacea		Complete genome
								Robbsia		andropogonis		Complete genome
								Ralstonia		pickettii		Scaffold
										pseudosolanacearum		Complete genome
										insidiosa		Complete genome
								Quisquiliibacterium		transsilvanicum		Scaffold
								Polynucleobacter		necessarius		Complete genome
										paneuropaeus		Complete genome
										asymbioticus		Complete genome
								Paucimonas		lemoignei		Scaffold
								Pararobbsia		silviterrae		Scaffold
								Paraburkholderia		graminis		Complete genome
										phenoliruptrix		Complete genome
										fungorum		Complete genome
										caribensis		Complete genome
						Xylophilus		Xylophilus		rhododendri		Complete genome
										ampelinus		Scaffold
						Thiomonas		Thiomonas		intermedia		Complete genome
										arsenitoxydans		Chromosom
						Tepidimonas		Tepidimonas		taiwanensis		Complete genome
										ignava		Contig
						Tepidicella		Tepidicella		xavieri		Scaffold
										baoligensis		Scaffold
						Saezia		Saezia		sanguinis		Contig
						Rivibacter		Rivibacter		subsaxonicus		Scaffold
						Eleftheria		Eleftheria		terrae		Complete genome
						Aquariibacter		Aquariibacter		albus		Scaffold
						Aquabacterium		Aquabacterium		commune		Scaffold
										olei		Complete genome
						Sutterellaceae		Turicimonas		muris		Chromosom
								Sutterella		wadsworthensis		Complete genome
										faecalis		Complete genome
										megalosphaeroides		Complete genome
								Parasutterella		excrementihominis		Scaffold
								Mesosutterella		multiformis		Contig
								Duodenibacillus		massiliensis		Complete genome
								Dakarella		massiliensis		Complete genome
						Sphaerotilaceae		Sphaerotilus		natans		Scaffold
										sulfidivorans		Complete genome
								Rubrivivax		gelatinosus		Scaffold
								Roseateles		depolymerans		Complete genome
								Piscinibacter		gummiphilus		Complete genome
								Methylibium		petroleiphilum		Complete genome
								Leptothrix		ochracea		Scaffold
										cholodnii		Complete genome
								Inhella		inkyongensis		Complete genome
								Ideonella		benzenivorans		Scaffold
										oryzae		Scaffold
								Caldimonas		manganoxidans		Scaffold
										brevitalea		Complete genome
										thermodepolymerans		Complete genome
								Azohydromonas		lata		Contig
										caseinilytica		Scaffold
								Aquincola		tertiaricarbonis		Complete genome
						Oxalobacteraceae		Undibacterium		umbellatum		Scaffold
										pigrum		Scaffold
										parvum		Complete genome
								Telluria		mixta		Complete genome
								Rugamonas		rubra		Scaffold
				Neisseriales		Neisseriaceae		Wielerella		bovis
								Vitreoscilla		stercoraria
										massiliensis		Scaffold
								Uruburuella		suis
								Snodgrassella		alvi
								Neisseria		gonorrhoeae
										meningitidis
								Kingella		kingae		Scaffold
								Eikenella		corrodens
						Chromobacteriaceae		Vogesella		indigofera		Scaffold
								Paludibacterium		paludis
								Chromobacterium		violaceum
										haemolyticum
								Aquitalea		magnusonii		Scaffold
						Chitinibacteraceae		Silvimonas		terrae
								Iodobacter		fluviatilis
								Deefgea		rivuli		Scaffold
								Chitinimonas		taiwanensis		Scaffold
						Aquaspirillaceae		Rivihabitans		pingtungensis		Scaffold
								Microvirgula		aerodenitrificans		Chromosom
								Laribacter		hongkongensis		Scaffold
								Aquaspirillum		serpens		Contig
				Nitrosomonadales		Usitatibacteraceae		Usitatibacter		rugosus
						Thiobacillaceae		Thiobacillus		thioparus		Scaffold
										denitrificans		Contig
								Sulfuritortus		calidifontis
								Parasulfuritortus		cantonensis
						Sulfuricellaceae		Sulfurirhabdus		autotrophica		Contig
								Sulfurimicrobium		lacus
								Sulfuriferula		plumbiphila
								Sulfuricella		denitrificans
						Sterolibacteriaceae		Sulfuritalea		hydrogenivorans
								Sulfurisoma		sediminicola		Contig
								Sterolibacterium		denitrificans		Scaffold
								Rugosibacter		aromaticivorans
								Methyloversatilis		universalis		Contig
										discipulorum		Contig
						Nitrosomonadaceae		Nitrosovibrio		tenuis		Contig
								Nitrosospira		multiformis
								Nitrosomonas		europaea
										ureae
						Methylophilaceae		Methylotenera		oryzisoli		Contig
								Methylophilus		methylotrophus		Scaffold
										medardicus		Chromosom
								Methylobacillus		flagellatus
										glycogenes		Contig
						Gallionellaceae		Sideroxydans		lithotrophicus
						iron bacteria
								Sideroxyarcus		emersonii
								Gallionella		capsiferriformans
								Ferriphaselus		amnicola
								Ferrigenium		kumadai
				Rhodocyclales		Zoogloeaceae		Zoogloea		ramigera		Contig
										oleivorans		Scaffold
								Uliginosibacterium		gangwonense		Scaffold
								Thauera		aminoaromatica
										aromatica
								Pseudothauera		hydrothermalis
								Pseudazoarcus		pumilus
								Parazoarcus		communis		Contig
								Denitromonas		halophila		Contig
								Azoarcus		indigens		Scaffold
										taiwanensis
						Rhodocyclaceae		Rhodocyclus		purpureus		Scaffold
										gracilis		Contig
								Propionivibrio		dicarboxylicus		Scaffold
								Niveibacterium		umoris		Contig
										microcysteis
								Azovibrio		restrictus		Scaffold
								Azospira		oryzae
								Aromatoleum		aromaticum
						Fluviibacteraceae		Fluviibacter		phosphoraccumulans
						Azonexaceae		Quatrionicoccus		australiensis
								Ferribacterium		limneticum
								Dechloromonas		agitata		Scaffold
								Azonexus		fungiphilus		Scaffold
										hydrophilus		Scaffold
				Ferrovales		Ferrovaceae		Ferrovum		myxofaciens
		Deltaproteobacteria				Dissulfurirhabdaceae		Dissulfurirhabdus		thermomarina		Contig
								Dissulfurimicrobium		hydrothermale
				Bradymonadales		Microvenatoraceae		Microvenator		marinus
						Lujinxingiaceae		Lujinxingia		vulgaris		Contig
										litorali		Scaffold
						Bradymonadaceae		Persicimonas		caeni		Chromosom
								Bradymonas		sediminis
		Epsilonproteobacteria		Nautiliales		Nitratiruptoraceae		Nitrosophilus		labii
										kaiyonis
										alvini
								Nitratiruptor		tergarcus		Scaffold
						Nautiliaceae		Nautilia		profundicola
								Lebetimonas		natsushimae		Contig
								Caminibacter		pacificus
										mediatlanticus
				Campylobacterales		Sulfurovaceae		Sulfurovum		lithotrophicum
										mangrovi
								Nitratifractor		salsuginis
						Sulfurospirillaceae		Sulfurospirillum		arsenophilum		Contig
										cavolei		Contig
						Sulfurimonadaceae		Sulfurimonas		autotrophica
										crateris		Contig
								Sulfuricurvum		kujiense
						Hydrogenimonadaceae		Hydrogenimonas		thermophila
						Helicobacteraceae		Wolinella		succinogenes
								Helicobacter		pylori
										typhlonius
										hepaticus
						Campylobacteraceae		Campylobacter		fetus
										upsaliensis
										lari
										jejuni
										concisus
										coil
						Arcobacteraceae		Poseidonibacter		lekithochrous
								Malaciobacter		marinus
										mytili
								Halarcobacter		anaerophilus
								Arcobacter		nitrofigilis
										porcinus
								Aliarcobacter		cryaerophilus
										butzleri
										skirrowii
		Gammaproteobacteria						Alkalimonas		amylolytica		Scaffold
				Woeseiales		Woeseiaceae		Woeseia		oceani
				Vibrionales		Vibrionaceae		Vibrio		cholerae
										fluvialis
										alginolyticus
										parahaemolyticus
										splendidus
										vulnificus
								Veronia		nyctiphanis		Scaffold
								Thaumasiovibrio		subtropicus
								Salinivibrio		kushneri
										proteolyticus
								Photobacterium		leiognathi		Chromosom
										damselae		Chromosom
										phosphoreum		Scaffold
								Grimontia		hollisae
								Enterovibrio		norvegicus		Contig
										baiacu		Contig
								Aliivibrio		fischeri		Chromosom
										salmonicida
				Thiotrichales				Thioflexithrix		psekupsensis		Contig
						Thiotrichaceae		Thiothrix		subterranea
										lacustris
								Leucothrix		mucor		Contig
								Cocleimonas		flava		Scaffold
								Beggiatoa		leptomitoformis
										alba		Scaffold
						Thiolinaceae		Thiolinea		disciformis		Contig
						Piscirickettsiaceae		Thiosulfativibrio		zosterae
								Thiosulfatimonas		sediminis
								Thiomicrospira		cyclica
								Thiomicrorhabdus		arctica		Scaffold
										chilensis		Scaffold
								Sulfurivirga		caldicuralii		Contig
								Piscirickettsia		salmonis
								Methylophaga		marina
										nitratireducenticrescens
								Hydrogenovibrio		crunogenus
										thermophilus
								Cycloclasticus		pugetii		Contig
						Francisellaceae		Francisella		orientalis
										philomiragia
										tularensis
								Allofrancisella		guangzhouensis
						Fastidiosibacteraceae		Fastidiosibacter		lacustris		Contig
								Fangia		hongkongensis		Scaffold
								Cysteiniphilum		marinum		Contig
								Caedibacter		taeniospiralis		Scaffold
				Thiohalomonadales		Thiohalophilaceae		Thiohalophilus		thiocyanatoxydans		Scaffold
						Thiohalomonadaceae		Thiohalomonas		denitrificans		Scaffold
								Sulfurivermis		fontis
				Thiohalobacterales		Thiohalobacteraceae		Thiohalobacter		thiocyanaticus		Contig
				Steroidobacterales		Steroidobacteraceae		Steroidobacter		denitrificans
								Povalibacter		uvarum		Scaffold
								Peristeroidobacter		soli		Scaffold
				Salinisphaerales		Salinisphaeraceae		Salinisphaera		halophila		Contig
				Pseudomonadales		Ventosimonadaceae		Ventosimonas		gracilis		Contig
						Pseudomonadaceae		Thiopseudomonas		alkaliphila
								Stutzerimonas		stutzeri
										kunmingensis
								Pseudomonas		aeruginosa
										chlororaphis
										protegens
										putida
										syringae
										viridiflava
								Halopseudomonas		aestusnigri
								Azotobacter		chroococcum
										vinelandii
						Pseudohongiellaceae		Pseudohongiella		spirulinae
						Perlucidibacaceae		Perlucidibaca		piscinae		Contig
						Marinobacteraceae		Tamilnaduibacter		salinus		Scaffold
								Marinobacter		nauticus
										salarius
										adhaerens
						Ketobacteraceae		Ketobacter		alkanivorans
				Pasteurellales		Psittacicellaceae		Psittacicella		hinzii		Contig
				Orbales		Orbaceae		Gilliamella		apicola
								Frischella		perrara
				Oceanospirillales		Saccharospirillaceae		Salinibius		halmophilus		Scaffold
								Saccharospirillum		mangrovi
								Reinekea		forsetii
								Gynuella		sunshinyii
						Oceanospirillaceae		Venatoribacter		cucullus
								Thalassolituus		oleivorans
								Oceanospirillum		multiglobuliferum		Scaffold
								Oceanobacter		kriegii		Scaffold
								Nitrincola		lacisaponensis		Contig
								Neptunomonas		phycophila
								Neptuniibacter		caesariensis
								Motiliproteus		sediminis		Contig
								Marinospirillum		minutulum		Scaffold
								Marinomonas		communis		Scaffold
								Marinobacterium		iners
								Bermanella		marisrubri
								Amphritea		atlantica
						Oleiphilaceae		Oleiphilus		messinensis
						Litorivicinaceae		Litorivicinus		lipolyticus
						Halomonadaceae		Vreelandella		aquamarina		Scaffold
										titanicae
								Salinicola		salarius		Scaffold
								Modicisalibacter		tunisiensis		Scaffold
								Kushneria		marisflavi
								Halomonas		elongata
										meridiana		Contig
								Cobetia		marina		Contig
								Chromohalobacter		marismortui		Scaffold
								Billgrantia		desiderata		Scaffold
				Nevskiales		Nevskiaceae		Solimonas		soli		Scaffold
								Nevskia		ramosa		Contig
								Hydrocarboniphaga		effusa		Contig
						Algiphilaceae		Algiphilus		aromaticivorans		Contig
				Moraxellales		Moraxellaceae		Psychrobacter		immobilis		Scaffold
										faecalis		Contig
								Moraxella		lacunata		Contig
										catarrhalis
								Aquirhabdus		parva
								Acinetobacter		calcoaceticus
										baumannii
										nosocomialis
										pittii
				Methylococcales		Methylothermaceae		Methylomarinovum		caldicuralii
								Methylohalobius		crimeensis		Contig
						Methylococcaceae		Methylovulum		miyakonense		Scaffold
								Methyloprofundus		sedimenti		Contig
								Methylomonas		methanica		Contig
										koyamae
								Methylomagnum		ishizawai
								Methylococcus		capsulatus
								Methylobacter		luteus		Scaffold
										tundripaludum		Scaffold
						Crenotrichaceae		Crenothrix		polyspora		Contig
				Lysobacterales		Rhodanobacteraceae		Rudaea		cellulosilytica		Scaffold
								Rhodanobacter		lindaniclasticus		Scaffold
										denitrificans
								Metallibacterium		scheffleri		Scaffold
								Luteibacter		rhizovicinus
								Dyella		japonica		Contig
								Dokdonella		koreensis
				Legionellales		Legionellaceae		Legionella		pneumophila
								Fluoribacter		dumoffii		Chromosom
						Coxiellaceae		Coxiella		burnetii
				Kangiellales		Kangiellaceae		Kangiella		koreensis
				Enterobacterales		Yersiniaceae		Yersinia		pestis
										enterocolitica		Chromosom
								Serratia		marcescens		Chromosom
										nevei
								Rouxiella		badensis		Chromosom
								Nissabacter		archeti		Scaffold
								Rahnella		aquatilis		Chromosom
										inusitata		Chromosom
								Ewingella		americana		Contig
								Chimaeribacter		arupi
						Pectobacteriaceae		Pectobacterium		carotovorum
										brasiliense
								Lonsdalea		quercina		Scaffold
										populi
								Dickeya		solani
								Brenneria		salicis		Scaffold
										goodwinii
						Morganellaceae		Xenorhabdus		nematophila
								Providencia		alcalifaciens
								Proteus		vulgaris		Scaffold
										mirabilis
								Photorhabdus		luminescens		Contig
										laumondii
								Morganella		morganii
								Moellerella		wisconsensis
						Hafniaceae		Obesumbacterium		proteus		Contig
								Hafnia		alvei
								Edwardsiella		tarda
						Erwiniaceae		Tatumella		ptyseos		Contig
										citrea
								Rosenbergiella		epipactidis		Scaffold
								Pantoea		agglomerans
								Erwinia		amylovora
								Buchnera		aphidicola
						Enterobacteriaceae		Shigella		dysenteriae
								Salmonella		enterica
								Pseudescherichia		vulneris		Chromosom
								Pluralibacter		gergoviae
								Plesiomonas		shigelloides
								Phytobacter		diazotrophicus
								Lelliottia		nimipressuralis		Scaffold
								Leclercia		adecarboxylata
								Kluyvera		ascorbata
								Klebsiella		pneumoniae
								Escherichia		coli
								Enterobacter		cloacae
								Cronobacter		sakazakii
								Citrobacter		freundii
								Buttiauxella		agrestis
				Chromatiales		Wenzhouxiangellaceae		Wenzhouxiangella		marina
						Sedimenticolaceae		Thiolapillus		brandeum
								Sedimenticola		selenatireducens
						Halothiobacillaceae		Halothiobacillus		neapolitanus
						Granulosicoccaceae		Sulfuriflexus		mobilis
								Granulosicoccus		antarcticus
						Ectothiorhodospiraceae		Thiogranum		longum		Scaffold
								Thioalkalivibrio		versutus
								Spiribacter		salinus
								Halorhodospira		halophila
								Ectothiorhodospira		mobilis		Contig
								Aquisalimonas		asiatica
								Acidihalobacter		prosperus		Contig
						Chromatiaceae		Thiohalocapsa		halophila		Contig
								Thiocapsa		roseopersicina		Contig
								Rheinheimera		baltica		Scaffold
								Lamprocystis		purpurea		Scaffold
								Arsukibacterium		ikkense		Contig
				Cellvibrionales		Spongiibacteraceae		Zhongshania		antarctica		Contig
										aliphaticivorans
								Spongiibacter		marinus		Scaffold
										tropicus		Scaffold
								Oceanicoccus		sagamiensis
								Dasania		marina		Scaffold
						Porticoccaceae		Porticoccus		litoralis
						Microbulbiferaceae		Microbulbifer		hydrolyticus
						Halieaceae		Luminiphilus		syltensis		Scaffold
								Halioglobus		japonicus		Contig
								Haliea		salexigens
								Congregibacter		litoralis		Chromosom
						Cellvibrionaceae		Teredinibacter		turnerae		Contig
										purpureus
								Marinimicrobium		koreense		Contig
								Marinagarivorans		algicola		Contig
								Gilvimarinus		chinensis		Scaffold
								Cellvibrio		mixtus		Contig
										japonicus		Chromosom
				Alteromonadales				Motilimonas		eburnea		Scaffold
						Shewanellaceae		Shewanella		putrefaciens
								Parashewanella		spongiae
						Psychromonadaceae		Psychromonas		antarctica		Contig
										arctica		Scaffold
						Pseudoalteromonadaceae		Psychrosphaera		saromensis		Scaffold
								Pseudoalteromonas		haloplanktis		Scaffold
										luteoviolacea		Chromosom
								Algicola		sagamiensis		Scaffold
						Moritellaceae		Moritella		marina
						Idiomarinaceae		Pseudidiomarina		taiwanensis		Contig
								Idiomarina		abyssalis
								Aliidiomarina		taiwanensis		Contig
						Colwelliaceae		Thalassotalea		euphylliae
								Thalassomonas		viridans
								Colwellia		psychrerythraea
								Cognaticolwellia		aestuarii		Scaffold
						Alteromonadaceae		Paraglaciecola		mesophila		Contig
								Glaciecola		punicea		Contig
								Alteromonas		macleodii
								Alishewanella		agri		Contig
								Aliiglaciecola		lipolytica		Contig
								Agarivorans		albus
								Aestuariibacter		salexigens		Scaffold
						Ferrimonadaceae		Paraferrimonas		sedimenticola		Contig
										haliotis		Contig
								Ferrimonas		balearica
				Aeromonadales		Succinivibrionaceae		Succinivibrio		dextrinosolvens
								Succinimonas		amylolytica		Scaffold
								Succinatimonas		hippei		Scaffold
								Ruminobacter		amylophilus		Scaffold
								Anaerobiospirillum		succiniciproducens		Scaffold
						Aeromonadaceae		Tolumonas		auensis
								Oceanisphaera		litoralis		Scaffold
								Oceanimonas		doudoroffii		Contig
										baumannii		Scaffold
								Aeromonas		hydrophila
				Acidiferrobacterales		Acidiferrobacteraceae		Sulfuricaulis		limicola
								Acidiferrobacter		thiooxydans
		Zetaproteobacteria		Mariprofundales				Ghiorsea		bivora		Scaffold
						Mariprofundaceae		Mariprofundus		ferrooxydans		Contig
		Hydrogenophilia		Hydrogenophilales		Hydrogenophilaceae		Tepidiphilus		margaritifer		Scaffold
								Hydrogenophilus		thermoluteolus
		Acidithiobacillia		Acidithiobacillales		Thermithiobacillaceae		Thermithiobacillus		tepidarius		Scaffold
						Acidithiobacillaceae		Igneacidithiobacillus		copahuensis		Contig
								Acidithiobacillus		thiooxidans
蓝藻门		蓝藻纲
Cyanobacteriota		Cyanophyceae		Acaryochloridales		Acaryochloridaceae		Acaryochloris		thomasi		Scaffold
										marina
						Thermosynechococcaceae		Pseudocalidococcus		azoricus		Contig
								Thermosynechococcus		vestitus
				Coleofasciculales		Coleofasciculaceae		Limnofasciculus		baicalensis		Scaffold
								Coleofasciculus		chthonoplastes		Scaffold
								Allocoleopsis		franciscana
				Chroococcales		Microcystaceae		Pannus		brasiliensis		Contig
								Microcystis		wesenbergii		Contig
										viridis		Contig
										flos-aquae		Contig
										aeruginosa		Scaffold
						Halothecacae		Euhalothece		natronophila
						Geminocystaceae		Geminocystis		herdmanii		chrom
								Cyanobacterium		aponinum
						Chroococcaceae		Gloeocapsopsis		dulcis
										crepidinum		Contig
						Aphanothecaceae		Rubidibacter		lacunae		Contig
								Rippkaea		orientalis
								Gloeothece		verrucosa
										citriformis
								Crocosphaera		watsonii		Contig
										subtropica
										chwakensis		Contig
								Aphanothece		sacrum
										minutissima		Contig
										hegewaldii
				Chroococcidiopsidales		Chroococcidiopsidaceae		Chroococcidiopsis		thermalis
										cubana		Scaffold
						Aliterellaceae		Aliterella		atlantica		Contig
				Desertifilales		Desertifilaceae		Roseofilum		reptotaenium		Contig
										halophilum		Contig
										casamattae		Contig
										capinflatum		Scaffold
										acuticapitatum		Contig
								Desertifilum		tharense		Contig
				Gomontiellales		Gomontiellaceae		Crinalium		epipsammum
						Chamaesiphonaceae		Chamaesiphon		polymorphus		Contig
										minutus		chrom
				Gloeomargaritales		Gloeomargaritaceae		Gloeomargarita		lithophora		chrom
				Gloeobacterales		Gloeobacteraceae		Gloeobacter		violaceus
										morelensis
										kilaueensis
						Anthocerotibacteraceae		Anthocerotibacter		panamensis
				Geitlerinematales		Geitlerinemataceae		Geitlerinema		calcuttense		Contig
				Leptolyngbyales		Trichocoleusaceae		Trichothermofontia		sichuanensis
								Trichocoleus		desertorum		chrom
						Neosynechococcaceae		Neosynechococcus		sphagnicola		Contig
						Leptolyngbyaceae		Stenomitos		frigidus		Scaffold
								Romeriopsis		navalis		Contig
								Phormidesmis		priestleyi		Contig
								Myxacorys		almedinensis		Scaffold
								Leptothermofonsia		sichuanensis
								Leptolyngbya		ohadii		Scaffold
										ectocarpi		Contig
										boryana
								Leptodesmis		sichuanensis
								Kovacikia		minuta
				Nostocales		Tolypothrichaceae		Tolypothrix		tenuis		Scaffold
										bouteillei		Scaffold
								Hassalia		byssoidea		Scaffold
						Symphyonemataceae		Mastigocladopsis		repens		Scaffold
						Scytonemataceae		Scytonema		millei		Scaffold
										hofmannii		Scaffold
								Iningainema		tapete		Scaffold
								Brasilonema		sennae		chrom
										bromeliae		Scaffold
						Nostocaceae		Trichormus		azollae
										variabilis
								Richelia		sinica
										intracellularis		Contig
								Nostoc		sphaeroides
										punctiforme
										parmelioides		Contig
										paludosum		Contig
										mirabile		Scaffold
										foliaceum		Contig
										flagelliforme
										edaphicum
										commune		Scaffold
								Halotia		branconii
								Desmonostoc		muscorum		Contig
								Dendronalium		phyllosphericum		Scaffold
								Cylindrospermum		stagnale		chrom
								Atlanticothrix		silvestris		Scaffold
								Anabaena		cylindrica
								Amazonocrinis		nigriterrae		Scaffold
						Hapalosiphonaceae		Mastigocoleus		testarum		Contig
								Fischerella		thermalis		Contig
										muscicola		Contig
								Mastigocoleus		testarum		Contig
								Aetokthonos		hydrillicola		Scaffold
						Fortieaceae		Fortiea		contorta		Scaffold
						Chlorogloeopsidaceae		Chlorogloeopsis		fritschii		Contig
						Calotrichaceae		Dulcicalothrix		desertica		Scaffold
								Calothrix		rhizosoleniae		Contig
										parietina		Contig
										anomala		Contig
								Dulcicalothrix		desertica		Scaffold
						Aphanizomenonaceae		Umezakia		ovalisporum		Contig
								Sphaerospermopsis		kisseleviana		Contig
										aphanizomenoides		Contig
								Nodularia		spumigena
										sphaerocarpa
										harveyana		Scaffold
								Dolichospermum		planctonicum		Contig
										compactum		chrom
								Cylindrospermopsis		raciborskii
								Cuspidothrix		issatschenkoi		Scaffold
								Chrysosporum		bergii		Contig
								Anabaenopsis		tanganyikae		Contig
										elenkinii		chrom
										arnoldii		Contig
				Oscillatoriales				Zarconia		navalis		Contig
						Sirenicapillariaceae		Limnospira		indica		chrom
						Oscillatoriaceae		Plectonema		radiosum		Scaffold
								Phormidium		tenue		Scaffold
								Oscillatoria		salina		Contig
										nigro-viridis
								Okeania		hirsuta		Scaffold
								Moorena		producens		Scaffold
										bouillonii		Scaffold
								Argonema		galeatum		Scaffold
										antarcticum		Scaffold
								Lyngbya		confervoides		Scaffold
						Microcoleaceae		Tychonema		bourrellyi		Contig
								Planktothrix		tepida		chrom
										serta		Scaffold
										paucivesiculata		Scaffold
										mougeotii		Contig
										agardhii
								Planktothricoides		raciborskii		Contig
								Oxynema		aestuarii
								Microcoleus		asticus		Scaffold
								Kamptonema		formosum		Scaffold
										animale		Contig
								Arthrospira		platensis		Contig
						Aerosakkonemataceae		Microseira		wollei		Contig
								Aerosakkonema		funiforme		Contig
				Oculatellales		Oculatellaceae		Thermoleptolyngbya		sichuanensis
								Thermocoleostomius		sinensis
				Pseudanabaenales		Romeriaceae		Romeria		gracilis		Contig
						Pseudanabaenaceae		Tumidithrix		elongata		Scaffold
								Pseudanabaena		yagii		Contig
										mucicola
										galeata
				Thermostichales		Thermostichaceae		Thermostichus		vulcanus		Scaffold
										lividus
				Prochlorotrichales		Prochlorotrichaceae		Prochlorothrix		hollandica		Scaffold
				Pleurocapsales		Hyellaceae		Waterburya		agarophytonicola		Scaffold
								Hyella		patelloides		Scaffold
						Hydrococcaceae		Hydrococcus		rivularis		Scaffold
						Dermocarpellaceae		Stanieria		cyanosphaera
				Spirulinales		Spirulinaceae		Spirulina		major		Scaffold
						Lusitaniellaceae		Lusitaniella		coriacea		Contig
				Synechococcales		Synechococcaceae		Vulcanococcus		limneticus		Scaffold
								Synechococcus		lacustris		Contig
										elongatus
								Dactylococcopsis		salina
						Prochlorococcaceae		Parasynechococcus		marenigrum
								Cyanobium		usitatum
										gracile
						Petrachlorosaceae		Petrachloros		mirabilis		Scaffold
						Merismopediaceae		Synechocystis		salina		Contig
								Merismopedia		glauca		Contig
						Petrachlorosaceae		Petrachloros		mirabilis

## Sheet: Acidobacteriota
Phylum		Class		Order		Family		Genus		Species
Acidobacteriota		Terriglobia		Terriglobales		Acidobacteriaceae		Acidobacterium		capsulatum
								Edaphobacter		lichenicola
										aggregans
								Terriglobus		roseus
								Terracidiphilus		gabretensis
								Silvibacterium		bohemicum
								Granulicella		paludicola
										mallensis
								Alloacidobacterium		dinghuense
								Acidisarcina		polymorpha
				Bryobacterales		Bryobacteraceae		Paludibaculum		fermentans
								Bryobacter		aggregatus
		Holophagae		Thermotomaculales		Thermotomaculaceae		Thermotomaculum		hydrothermale
				Holophagales		Holophagaceae		Mesoterricola		silvestris
								Geothrix		fermentans
								Holophaga		foetida
				Acanthopleuribacterales		Acanthopleuribacteraceae		Sulfidibacter		corallicola
								Acanthopleuribacter		pedis
		Vicinamibacteria		Vicinamibacterales		Vicinamibacteraceae		Luteitalea		pratensis
		Thermoanaerobaculia		Thermoanaerobaculales		Thermoanaerobaculaceae		Thermoanaerobaculum		aquaticum
		Blastocatellia		Blastocatellales		Pyrinomonadaceae		Pyrinomonas		methylaliphatogenes
								Chloracidobacterium		thermophilum

## Sheet: Actinomycetota
Phylum		Class		Order		Family		Genus		Species
Actinomycetota		Actinomycetes		Actinomycetales		Actinomycetaceae		Actinomyces		bovis
										urogenitalis
										oris
								Winkia		neuii
								Varibaculum		cambriense
										timonense
								Trueperella		pyogenes
								Schaalia		odontolytica
										turicensis
								Pauljensenia		hongkongensis
								Mobiluncus		curtisii
								Gleimia		europaea
								Arcanobacterium		haemolyticum
								Ancrocorticia		populi
								Actinotignum		schaalii
								Actinobaculum		suis
				Streptosporangiales		Treboniaceae		Trebonia		kvetii
						Thermomonosporaceae		Thermostaphylospora		chromogena
								Thermomonospora		curvata
								Actinomadura		madurae
								Actinoallomurus		spadix
						Streptosporangiaceae		Thermopolyspora		flexuosa
								Thermobispora		bispora
								Streptosporangium		roseum
								Sphaerisporangium		melleum
								Planotetraspora		mira
								Planomonospora		parontospora
								Nonomuraea		pusilla
								Microbispora		rosea
						Nocardiopsaceae		Thermobifida		alba
								Streptomonospora		salina
								Nocardiopsis		dassonvillei
				Pseudonocardiales		Pseudonocardiaceae		Umezawaea		tangerina
								Saccharothrix		australiensis
										longispora
								Saccharopolyspora		hirsuta
										erythraea
								Saccharomonospora		viridis
								Pseudonocardia		thermophila
								Prauserella		rugosa
								Lentzea		albidocapillata
								Amycolatopsis		orientalis
								Actinophytocola		oryzae
								Actinomycetospora		chiangmaiensis
								Actinokineospora		globicatena
				Propionibacteriales		Propionibacteriaceae		Tessaracoccus		bendigoensis
								Propionimicrobium		lymphophilum
								Propioniciclava		tarda
								Propionibacterium		freudenreichii
								Microlunatus		phosphovorus
								Luteococcus		japonicus
								Cutibacterium		acnes
								Acidipropionibacterium		jensenii
								Aestuariimicrobium		kwangyangense
						Nocardioidaceae		Propionicimonas		paludicola
								Pimelobacter		simplex
								Nocardioides		albus
										luteus
								Micropruina		glycogenica
								Mumia		flava
								Aeromicrobium		erythreum
						Kribbellaceae		Kribbella		flavida
						Actinopolymorphaceae		Actinopolymorpha		singaporensis
				Mycobacteriales		Tsukamurellaceae		Tsukamurella		paurometabola
						Nocardiaceae		Williamsia		muralis
								Rhodococcus		rhodochrous
								Prescottella		equi
								Nocardia		asteroide
						Mycobacteriaceae		Mycolicibacterium		fortuitum
								Mycolicibacter		terrae
								Mycobacteroides		abscessus
								Mycobacterium		tuberculosis
										leprae
						Gordoniaceae		Gordonia		bronchialis
						Lawsonellaceae		Lawsonella		clevelandensis
						Dietziaceae		Dietzia		maris
						Corynebacteriaceae		Corynebacterium		diphtheriae
				Micromonosporales		Micromonosporaceae		Salinispora		arenicola
								Plantactinospora		mayteni
								Micromonospora		chalcea
								Dactylosporangium		aurantiacum
								Catenuloplanes		japonicus
								Catellatospora		citrea
								Asanoa		ferruginea
								Actinoplanes		philippinensis
				Micrococcales		Tropherymataceae		Tropheryma		whipplei
						Sanguibacteraceae		Sanguibacter		keddieii
						Ruaniaceae		Ruania		albidiflava
								Occultella		glacieicola
						Promicromonosporaceae		Xylanimonas		cellulosilytica
								Promicromonospora		citrea
								Isoptericola		variabilis
								Cellulosimicrobium		cellulans
						Ornithinimicrobiaceae		Serinicoccus		marinus
										chungangensis
								Ornithinimicrobium		humiphilum
						Micrococcaceae		Zhihengliuella		halotolerans
								Yaniella		halotolerans
								Sinomonas		atrocyanea
								Rothia		dentocariosa
								Pseudoglutamicibacter		cumminsii
								Pseudarthrobacter		polychromogenes
								Paeniglutamicibacter		sulfureus
								Paenarthrobacter		aurescens
								Nesterenkonia		massiliensis
								Micrococcus		luteus
								Kocuria		rosea
								Glutamicibacter		protophormiae
								Enteractinococcus		coprophilus
								Citricoccus		muralis
								Auritidibacter		ignavus
								Arthrobacter		globiformi
						Microbacteriaceae		Terrimesophilobacter		mesophilus
								Subtercola		boreus
								Salinibacterium		amurskyense
								Rhodoglobus		vestalii
								Rathayibacter		rathayi
								Pseudolysinimonas		kribbensis
								Pseudoclavibacter		helvolus
								Pontimonas		salivibrio
								Plantibacter		flavus
								Naasia		aerilata
								Mycetocola		saprophilus
								Microcella		putealis
								Microbacterium		lacticum
										paraoxydans
								Rhodoluna		lacicola
								Aquiluna		borgnonia
								Leucobacter		komagatae
								Leifsonia		aquatica
								Herbiconiux		ginsengi
								Gulosibacter		molinativorax
								Glaciihabitans		tibetensis
								Frigoribacterium		faeni
								Curtobacterium		citreum
								Cryobacterium		psychrophilum
								Clavibacter		michiganensis
								Aurantimicrobium		minutum
								Agromyces		ramosus
								Agrococcus		jenensis
						Intrasporangiaceae		Terrabacter		tumescens
								Phycicoccus		jejuensis
								Pedococcus		dokdonensis
								Ornithinibacter		aureus
								Nostocoides		japonicum
								Lapillicoccus		jejuensis
								Knoellia		sinensis
								Janibacter		limosus
								Intrasporangium		calvum
								Arsenicicoccus		bolidensis
						Dermatophilaceae		Mobilicoccus		pelagius
								Dermatophilus		congolensis
								Austwickia		chelonae
						Dermacoccaceae		Yimella		lutea
								Flexivirga		endophytica
								Dermacoccus		nishinomiyaensis
						Dermabacteraceae		Helcobacillus		massiliensis
								Dermabacter		hominis
								Brachybacterium		paraconglomeratum
						Demequinaceae		Demequina		aestuarii
										maris
						Cellulomonadaceae		Oerskovia		turbata
								Cellulomonas		flavigena
								Actinotalea		fermentans
						Brevibacteriaceae		Brevibacterium		linens
				Kitasatosporales		Streptomycetaceae		Streptomyces		albus
										olivaceus
										griseus
								Streptantibioticus		cattleyicolor
								Streptacidiphilus		albus
								Kitasatospora		setae
								Actinacidiphila		yeochonensis
						Carbonactinosporaceae		Carbonactinospora		thermoautotrophica
				Geodermatophilales		Geodermatophilaceae		Modestobacter		marinus
								Klenkia		marina
								Geodermatophilus		obscurus
								Blastococcus		aggregatus
						Antricoccaceae		Antricoccus		suffuscus
				Frankiales		Frankiaceae		Pseudofrankia		inefficax
								Frankia		alni
								Protofrankia		coriariae
								Parafrankia		elaeagni
				Bifidobacteriales		Bifidobacteriaceae		Scardovia		inopinata
								Gardnerella		vaginalis
								Bifidobacterium		bifidum
										breve
								Alloscardovia		omnicolens
								Aeriscardovia		aeriphila
		Acidimicrobiia		Acidimicrobiales		Ilumatobacteraceae		Ilumatobacter		fluminis
								Desertimonas		flava
						Acidimicrobiaceae		Ferrithrix		thermotolerans
								Ferrimicrobium		acidiphilum
								Acidithrix		ferrooxidans
								Acidimicrobium		ferrooxidans
		Thermoleophilia		Thermoleophilales		Thermoleophilaceae		Thermoleophilum		album
				Solirubrobacterales		Solirubrobacteraceae		Solirubrobacter		pauli
						Patulibacteraceae		Patulibacter		minatonensis
						Conexibacteraceae		Conexibacter		woesei
						Baekduiaceae		Baekduia		soli
				Gaiellales		Gaiellaceae		Gaiella		occulta
				Miltoncostaeales		Miltoncostaeaceae		Miltoncostaea		marina
		Coriobacteriia		Eggerthellales		Eggerthellaceae		Slackia		exigua
								Raoultibacter		massiliensis
								Paraeggerthella		hongkongensis
								Gordonibacter		pamelaeae
								Ellagibacter		isourolithinifaciens
								Eggerthella		lenta
								Cryptobacterium		curtum
								Adlercreutzia		equolifaciens
				Coriobacteriales		Coriobacteriaceae		Senegalimassilia		anaerobia
								Parvibacter		caecicola
								Olegusella		massiliensis
								Enorma		massiliensis
								Collinsella		aerofaciens
						Atopobiaceae		Thermophilibacter		provencensis
								Parolsenella		catena
								Paratractidigestivibacter		faecalis
								Parafannyhessea		umbonata
								Olsenella		uli
								Fannyhessea		vaginae
								Lancefieldella		parvula
								Atopobium		minutum
				Anaerosomatales		Anaerosomataceae		Parvivirga		hydrogeniphila
								Anaerosoma		tenue
		Rubrobacteria		Rubrobacterales		Rubrobacteraceae		Rubrobacter		radiotolerans
		Nitriliruptoria		Stomatohabitantales		Stomatohabitantaceae		Stomatohabitans		albus
				Nitriliruptorales		Nitriliruptoraceae		Nitriliruptor		alkaliphilus
				Euzebyales		Euzebyaceae		Euzebya		tangerina
				Egibacterales		Egibacteraceae		Egibacter		rhizosphaerae

## Sheet: Aquificota
Phylum		Class		Order		Family		Genus		Species
Aquificota		Aquificia		Aquificales		Aquificaceae		Aquifex		aeolicus
								Thermocrinis		ruber
								Hydrogenobacter		thermophilus
								Hydrogenivirga		caldilitoris
						Hydrogenothermaceae		Venenivibrio		stagnispumantis
								Sulfurihydrogenibium		subterraneum
								Persephonella		marina
								Hydrogenothermus		marinus

## Sheet: Atribacterota
Phylum		Class		Order		Family		Genus		Species
Atribacterota		Atribacteria		Atribacterales		Atribacteraceae		Atribacter		laminatus

## Sheet: Bacillota
Phylum		Class		Order		Family		Genus		Species
Bacillota		Bacilli		Bacillales		Bacillaceae		Bacillus		subtilis
										anthracis
								Priestia		megaterium
								Peribacillus		simplex
								Neobacillus		niacini
										drentensis
								Lysinibacillus		boronitolerans
										capsici
								Heyndrickxia		oleronia
										sporothermodurans
								Geobacillus		stearothermophilus
						Staphylococcaceae		Staphylococcus		aureus
								Salinicoccus		roseus
								Mammaliicoccus		sciuri
								Macrococcoides		caseolyticum
								Macrococcus		equipercicus
								Jeotgalicoccus		halotolerans
								Nosocomiicoccus		ampullae
								Aliicoccus		persicus
						Listeriaceae		Listeria		monocytogenes
								Brochothrix		thermosphacta
						Paenibacillaceae		Paenibacillus		polymyxa
								Brevibacillus		brevis
						Planococcaceae		Sporosarcina		ureae
								Planococcus		citreus
								Kurthia		zopfii
										gibsonii
								Solibacillus		isronensis
								Rummeliibacillus		stabekisii
								Jeotgalibacillus		alimentarius
						Gemellaceae		Gemelliphila		palaticanis
										asaccharolytica
								Gemella		haemolysans
				Lactobacillales		Enterococcaceae		Enterococcus		faecalis
										faecium
								Vagococcus		fluvialis
								Tetragenococcus		halophilus
								Melissococcus		plutonius
						Lactobacillaceae		Lactobacillus		acidophilus
										acetotolerans
										amylovorus
								Lactiplantibacillus		plantarum
								Lacticaseibacillus		casei
								Ligilactobacillus		salivarius
								Limosilactobacillus		fermentum
								Pediococcus		damnosus
								Leuconostoc		mesenteroides
						Streptococcaceae		Lactococcus		lactis
								Streptococcus		pyogenes
						Carnobacteriaceae		Carnobacterium		divergens
										maltaromaticum
								Granulicatella		adiacens
								Alkalibacterium		olivapovliticus
										thalassium
								Trichococcus		flocculiformis
								Dolosigranulum		pigrum
						Aerococcaceae		Aerococcus		viridans
								Abiotrophia		defectiva
								Facklamia		hominis
								Globicatella		sanguinis
		Clostridia		Christensenellales		Christensenellaceae		Christensenella		minuta
				Eubacteriales		Eubacteriaceae		Eubacterium		limosum
								Acetobacterium		woodii
						Clostridiaceae		Clostridium		butyricum
								Hungatella		hathewayi
										effluvii
								Sarcina		ventriculi
								Proteiniclasticum		ruminis
						Heliobacteriaceae		Heliobacillus		mobilis
						Acutalibacteraceae		Acutalibacter		muris
								Anaeromassilibacillus		senegalensis
								Caproiciproducens		galactitolivorans
						Butyricicoccaceae		Butyricicoccus		pullicaecorum
								Intestinibacillus		massiliensis
						Peptococcaceae		Desulforamulus		ruminis
								Desulfofundulus		thermocisternus
						Syntrophomonadaceae		Syntrophomonas		wolfei
								Syntrophothermus		lipocalidus
						Oscillospiraceae		Gemmiger		formicilis
				Lachnospirales		Lachnospiraceae		Acetatifactor		muris
								Roseburia		faecis
								Dorea		formicigenerans
										longicatena
								Blautia		coccoides
										obeum
								Agathobacter		rectalis
								Oribacterium		sinus
								Mediterraneibacter		massiliensis
								Kineothrix		alysoides
						Anaerotignaceae		Anaerotignum		faecicola
						Vallitaleaceae		Vallitalea		guaymasensis
						Cellulosilyticaceae		Cellulosilyticum		ruminicola
				Peptostreptococcales		Peptostreptococcaceae		Clostridioides		difficile
								Romboutsia		ilealis
								Paraclostridium		bifermentans
								Peptostreptococcus		anaerobius
						Anaerovoracaceae		Mogibacterium		pumilum
								Emergencia		timonensis
						Filifactoraceae		Filifactor		alocis
				Thermoanaerobacterales		Thermoanaerobacteraceae		Thermoanaerobacter		thermocopriae
								Thermoanaerobacterium		thermosaccharolyticum
		Erysipelotrichia		Erysipelotrichales		Erysipelotrichaceae		Erysipelothrix		rhusiopathiae
								Bulleidia		extructa
								Solobacterium		moorei
								Holdemanella		biformis
								Faecalibaculum		rodentium
								Dubosiella		newyorkensis
						Turicibacteraceae		Turicibacter		sanguinis
						Coprobacillaceae		Thomasclavelia		ramosa
								Catenibacterium		mitsuokai
								Coprobacillus		cateniformis
		Negativicutes		Veillonellales		Veillonellaceae		Veillonella		parvula
								Megasphaera		elsdenii
								Dialister		pneumosintes
				Selenomonadales		Sporomusaceae		Pelosinus		fermentans
								Anaerospora		hongkongensis
						Selenomonadaceae		Selenomonas		sputigena
								Mitsuokella		multacida
								Megamonas		hypermegale
								Anaerovibrio		lipolyticus
				Acidaminococcales		Acidaminococcaceae		Phascolarctobacterium		faecium
								Acidaminococcus		fermentans
								Succiniclasticum		ruminis
		Tissierellia		Tissierellales		Peptoniphilaceae		Anaerococcus		prevotii
								Finegoldia		magna
								Peptoniphilus		asaccharolyticus
										harei
						Tissierellaceae		Tissierella		praeacuta

## Sheet: Bacteroidota
Phylum		Class		Order		Family		Genus		Species
Bacteroidota		Bacteroidia		Bacteroidales		Bacteroidaceae		Bacteroides		fragilis
								Phocaeicola		abscessus
								Mediterranea		massiliensis
								Jilunia		laotingensis
								Caecibacteroides		pullorum
						Williamwhitmaniaceae		Williamwhitmania		taraxaci
						Tenuifilaceae		Tenuifilum		thalassicum
								Perlabentimonas		gracilis
						Tannerellaceae		Tannerella		forsythia
								Parabacteroides		distasonis
						Salinivirgaceae		Salinivirga		cyanobacteriivorans
						Rikenellaceae		Tidjanibacter		massiliensis
								Rikenella		microfusus
								Alistipes		putredinis
								Acetobacteroides		hydrogenigenes
						Prevotellaceae		Xylanibacter		oryzae
								Segatella		copri
								Prevotellamassilia		timonensis
								Prevotella		melaninogenica
								Paraprevotella		clara
								Leyella		stercorea
								Hoylesella		enoeca
								Hallella		seregens
								Alloprevotella		tannerae
						Porphyromonadaceae		Porphyromonas		asaccharolytica
								Sanguibacteroides		justesenii
								Macellibacteroides		fermentans
								Massilibacteroides		vaginae
						Paludibacteraceae		Paludibacter		propionicigenes
						Odoribacteraceae		Odoribacter		splanchnicus
								Culturomica		massiliensis
								Butyricimonas		synergistica
						Muribaculaceae		Sodaliphilus		pleomorphus
								Paramuribaculum		intestinale
								Muribaculum		intestinale
								Duncaniella		muris
						Lentimicrobiaceae		Lentimicrobium		saccharophilum
						Dysgonomonadaceae		Proteiniphilum		acetatigenes
								Petrimonas		mucosa
								Dysgonomonas		gadei
						Barnesiellaceae		Coprobacter		fastidiosus
								Barnesiella		viscericola
				Marinilabiliales		Prolixibacteraceae		Tangfeifania		diversioriginum
								Sunxiuqinia		elliptica
								Prolixibacter		bellariivorans
								Mariniphaga		anaerophila
								Maribellus		luteus
								Draconibacterium		orientale
						Marinilabiliaceae		Saccharicrinis		fermentans
								Marinilabilia		salmonicolor
								Carboxylicivirga		mesophila
						Marinifilaceae		Marinifilum		fragile
								Labilibaculum		manganireducens
								Ancylomarina		subtilis
		Chitinophagia		Chitinophagales		Chitinophagaceae		Thermoflavifilum		aggregans
								Terrimonas		ferruginea
								Segetibacter		koreensis
								Sediminibacterium		salmoneum
								Puia		dinghuensis
								Parafilimonas		terrae
								Niastella		koreensis
								Niabella		aurantiaca
								Lacibacter		cauensis
								Hydrotalea		flava
								Hanamia		caeni
								Flavisolibacter		ginsenosidimutans
								Flavipsychrobacter		stenotrophus
								Ferruginibacter		lapsinanis
								Chitinophaga		pinensis
								Arachidicoccus		rhizosphaerae
								Agriterribacter		humi
		Cytophagia		Cytophagales		Spirosomataceae		Runella		slithyformis
								Larkinella		insperata
								Fibrella		aestuarina
								Dyadobacter		fermentans
						Roseivirgaceae		Roseivirga		ehrenbergii
						Reichenbachiellaceae		Reichenbachiella		agariperforans
								Marinoscillum		pacificum
								Ekhidna		lutea
						Leadbetterellaceae		Leadbetterella		byssophila
								Emticicia		oligotrophica
						Hymenobacteraceae		Rufibacter		tibetensis
								Pontibacter		actiniarum
								Hymenobacter		roseosalivarius
						Flectobacillaceae		Flectobacillus		major
								Arcicella		aquatica
								Aquirufa		antheringensis
						Fulvivirgaceae		Fulvivirga		kasyanovii
								Chryseolinea		serpens
						Flammeovirgaceae		Imperialibacter		roseus
								Flammeovirga		aprica
						Cytophagaceae		Spirosoma		fluviale
								Siphonobacter		aquaeclarae
								Cytophaga		hutchinsonii
						Cyclobacteriaceae		Echinicola		pacifica
								Cyclobacterium		marinum
								Belliella		baltica
								Algoriphagus		ratkowskyi
		Flavobacteriia		Flavobacteriales		Weeksellaceae		Weeksella		virosa
								Riemerella		anatipestifer
								Ornithobacterium		rhinotracheale
								Empedobacter		brevis
								Elizabethkingia		meningoseptica
								Cloacibacterium		normanense
								Kaistella		haifensis
								Epilithonimonas		tenax
								Chryseobacterium		gleum
								Bergeyella		zoohelcum
								Apibacter		adventoris
						Vicingaceae		Vicingus		serpentipes
						Schleiferiaceae		Thermaurantimonas		aggregans
								Schleiferia		thermophila
						Salibacteraceae		Salibacter		halophilus
						Owenweeksiaceae		Owenweeksia		hongkongensis
						Flavobacteriaceae		Zunongwangia		profunda
								Winogradskyella		thalassocola
								Ulvibacter		litoralis
								Tenacibaculum		maritimum
								Salegentibacter		salegens
								Psychroserpens		burtonensis
								Polaribacter		filamentus
								Myroides		odoratus
								Maribacter		sedimenticola
								Flavobacterium		aquatile
								Capnocytophaga		ochracea
								Cellulophaga		lytica
								Aquimarina		muelleri
						Cryomorphaceae		Cryomorpha		ignava
						Crocinitomicaceae		Lishizhenia		tianjinensis
								Fluviicola		taffensis
								Crocinitomix		catalasitica
		Saprospiria		Saprospirales		Saprospiraceae		Saprospira		grandis
								Membranihabitans		marinus
						Lewinellaceae		Neolewinella		persica
								Lewinella		cohaerens
						Haliscomenobacteraceae		Phaeodactylibacter		xiamenensis
								Haliscomenobacter		hydrossis
		Sphingobacteriia		Sphingobacteriales		Sphingobacteriaceae		Sphingobacterium		spiritivorum
								Pedobacter		heparinus
								Mucilaginibacter		paludis

## Sheet: Chlamydiota
Phylum		Class		Order		Family		Genus		Species
Chlamydiota		Chlamydiia		Chlamydiales		Chlamydiaceae		Chlamydia		trachomatis
										pneumoniae
								Chlamydiifrater		phoenicopteri
				Parachlamydiales		Parachlamydiaceae		Parachlamydia		acanthamoebae
						Waddliaceae		Waddlia		chondrophila

## Sheet: Chlorobiota
Phylum		Class		Order		Family		Genus		Species
Chlorobiota		Chlorobiia		Chlorobiales		Chlorobiaceae		Chlorobium		limicola
								Prosthecochloris		aestuarii
								Chlorobaculum		tepidum
						Chloroherpetonaceae		Chloroherpeton		thalassium

## Sheet: Chloroflexota
Phylum		Class		Order		Family		Genus		Species
Chloroflexota		Anaerolineae		Anaerolineales		Anaerolineaceae		Anaerolinea		thermophila
								Bellilinea		caldifistulae
								Brevefilum		fermentans
								Flexilinea		flocculi
								Leptolinea		tardivitalis
								Longilinea		arvoryzae
				Aggregatilineales		Aggregatilineaceae		Aggregatilinea		lenta
		Ardenticatenia		Ardenticatenales		Ardenticatenaceae		Ardenticatena		maritima
		Caldilineae		Caldilineales		Caldilineaceae		Caldilinea		aerophila
								Litorilinea		aerophila
		Chloroflexi		Chloroflexales		Chloroflexaceae		Chloroflexus		aggregans
										aurantiacus
						Roseiflexaceae		Roseiflexus		castenholzii
				Kallotenuales		Kallotenuaceae		Kallotenue		papyrolyticum
		Dehalococcoidia		Dehalococcoidales		Dehalococcoidaceae		Dehalogenimonas		etheniformans
								Dehalococcoides		mccartyi
		Ktedonobacteria		Thermogemmatisporales		Thermogemmatisporaceae		Thermogemmatispora		onikobensis
				Ktedonobacterales		Ktedonobacteraceae		Ktedonobacter		racemifer
						Dictyobacteraceae		Dictyobacter		aurantiacus
		Tepidiformia		Tepidiformales		Tepidiformaceae		Tepidiforma		bonchosmolovskayae
		Thermoflexia		Thermoflexales		Thermoflexaceae		Thermoflexus		hugenholtzii

[truncated: 16 more sheets: Chrysiogenota, Deinococcota, Dictyoglomota, Fibrobacterota, Fusobacteriota, Kiritimatiellota, Lentisphaerota, Mycoplasmatota, Nitrospinota, Nitrospirota, Planctomycetota, Spirochaetota, Thermodesulfobacteriota, Thermomicrobiota, Thermotogota, Verrucomicrobiota]
