# Supplementary material for: Non-Random Distribution of G-Quadruplex Structures Reveals Regulatory and Ecological Adaptations in Bacterial Genomes
Source: Int J Mol Sci. 2025 Oct 15;26(20):10025. doi: 10.3390/ijms262010025 (PMC12563890; doi:10.3390/ijms262010025)
Supplement: Supplementary file 1 [file ijms-26-10025-s001.zip › Supplementary_Table_S2_Bacteria_G4s.xlsx]

## Sheet: G4_statics
Speices name	Genome length	GC content	short G4 num	middle G4 num	long G4 num	in gene G4 num	oppo gene G4 num	space G4 num
Abditibacterium_utsteinense	3606331	54.2684	26	14	17	19	15	22
Abiotrophia_defectiva	2046826	46.9966	1	1	8	3	5	2
Acanthopleuribacter_pedis	10848561	57.3173	77	170	467	83	455	165
Acetatifactor_muris	6013646	47.7	5	40	72	80	23	11
Acetobacter_aceti	3690768	57.0516	8	22	54	33	33	15
Acetobacter_orientalis	2910689	52.3691	22	49	99	26	115	27
Acetobacter_senegalensis	3969909	55.6409	23	62	91	69	60	42
Acetobacterium_woodii	4044777	39.3381	0	4	7	8	3	0
Acetobacteroides_hydrogenigenes	3861100	45.6559	21	28	19	7	7	53
Acetomicrobium_hydrogeniformans	2123925	46.5284	0	3	23	16	8	2
Acholeplasma_laidlawii	1491638	31.8567	0	0	0	0	0	0
Achromobacter_denitrificans	6736877	67.5742	109	207	379	184	324	154
Achromobacter_insolitus	6428890	65.1538	55	115	227	117	180	77
Achromobacter_spanius	6407029	64.2631	76	136	276	141	215	112
Achromobacter_xylosoxidans	6901970	67.475	72	159	320	122	250	142
Acidaminococcus_fermentans	2329769	55.8427	13	37	113	76	76	10
Acidiferrobacter_thiooxydans	3302271	63.6085	31	75	217	105	99	106
Acidihalobacter_prosperus	3359675	64.4241	11	33	72	46	46	17
Acidimicrobium_ferrooxidans	2158157	68.2893	12	23	52	43	24	18
Acidiphilium_multivorum	4214744	66.9703	64	100	201	129	176	54
Acidipropionibacterium_jensenii	2999408	68.7004	64	186	355	138	292	159
Acidisarcina_polymorpha	7600726	56.8663	13	44	73	72	39	17
Acidisphaera_rubrifaciens	3862273	70.2927	54	117	220	135	117	123
Acidithiobacillus_thiooxidans	3415726	53.037	16	38	99	73	66	12
Acidithrix_ferrooxidans	4019867	47.7454	1	11	29	16	6	19
Acidobacterium_capsulatum	4127356	60.497	18	46	90	39	48	63
Acidocella_aminolytica	3964820	58.9224	25	52	102	93	69	13
Acidocella_facilis	3403931	64.513	68	130	189	168	178	32
Acinetobacter_baumannii	3980230	38.9872	1	0	1	1	1	0
Acinetobacter_calcoaceticus	4115994	38.7139	0	3	3	5	0	1
Acinetobacter_nosocomialis	3824973	38.8097	0	0	2	1	1	0
Acinetobacter_pittii	3862530	38.824	0	0	2	2	0	0
Actinacidiphila_yeochonensis	7819394	73.5563	504	1009	2018	487	931	2021
Actinoallomurus_spadix	8025068	71.5834	184	363	751	371	615	271
Actinobaculum_suis	2368602	57.6919	20	40	87	52	47	47
Actinokineospora_globicatena	7641567	70.7538	366	601	1194	514	766	807
Actinomadura_madurae	10191271	72.0384	254	609	1147	611	929	368
Actinomyces_bovis	2595566	64.0775	39	104	252	81	209	90
Actinomyces_oris	3190396	68.4743	72	180	429	149	373	147
Actinomyces_urogenitalis	2513756	68.843	57	113	222	87	189	107
Actinomycetospora_chiangmaiensis	5861079	73.9793	200	432	889	486	760	231
Actinophytocola_oryzae	10706011	70.4873	139	366	715	512	421	255
Actinoplanes_philippinensis	10381230	71.4471	200	485	1063	476	739	491
Actinopolymorpha_singaporensis	6403669	70.6055	86	219	496	290	298	188
Actinotalea_fermentans	3737518	74.1087	112	236	477	235	354	206
Actinotignum_schaalii	2159306	62.1918	32	59	143	88	102	42
Acutalibacter_muris	3802913	54.6407	32	75	184	138	132	19
Adlercreutzia_equolifaciens	2862526	63.4593	20	30	91	41	57	40
Advenella_alkanexedens	2991300	49.804	10	17	37	21	35	7
Aeriscardovia_aeriphila	1636604	54.0456	1	1	6	1	4	3
Aerococcus_viridans	2199877	39.3757	0	1	3	2	2	0
Aeromicrobium_erythreum	3629239	72.1378	68	173	320	118	241	169
Aeromonas_hydrophila	4923206	61.0571	52	106	164	75	167	72
Aestuariibacter_salexigens	3783840	48.438	4	2	6	11	1	0
Aestuariimicrobium_kwangyangense	2990149	68.5493	59	161	318	152	245	124
Aestuariivita_boseongensis	3944324	61.126	32	88	137	105	110	33
Afipia_carboxidovorans	3896074	62.3298	40	34	38	20	23	68
Afipia_felis	4195257	60.7198	6	20	35	27	19	13
Agarivorans_albus	4792255	44.2426	1	1	5	2	4	1
Agathobacter_rectalis	3451485	41.4808	2	4	5	5	2	4
Aggregatilinea_lenta	6202555	62.9291	61	203	175	106	103	205
Agriterribacter_humi	5687865	41.8023	3	13	26	30	8	4
Agrobacterium_fabrum	5553114	58.9764	12	18	54	29	28	21
Agrobacterium_pusense	5375961	59.1431	6	16	47	28	24	14
Agrobacterium_rhizogenes	7111375	59.9655	10	35	37	31	35	15
Agrobacterium_tumefaciens	5446032	59.516	6	23	56	30	31	21
Agrococcus_jenensis	2962035	72.7475	24	51	115	42	78	58
Agromyces_ramosus	3838279	71.2552	36	102	177	94	133	72
Akkermansia_muciniphila	2878459	55.6373	25	57	111	51	113	27
Albidovulum_inexpectatum	2997984	64.8056	27	55	134	98	83	31
Alcaligenes_aquatilis	3838399	56.0562	22	46	87	52	72	31
Alcaligenes_faecalis	4248684	56.8345	29	56	98	56	90	36
Alcaligenes_nematophilus	4251628	56.4067	24	67	99	54	94	40
Algicola_sagamiensis	4341282	42.7835	3	6	7	10	5	1
Algiphilus_aromaticivorans	3805681	66.3803	9	47	61	29	36	44
Algisphaera_agarilytica	4170210	63.1983	100	275	370	107	306	293
Algoriphagus_ratkowskyi	4994706	39.3262	1	2	5	5	1	2
Aliarcobacter_butzleri	2256675	27.0677	0	0	0	0	0	0
Aliarcobacter_cryaerophilus	2108340	27.3278	0	0	0	0	0	0
Aliarcobacter_skirrowii	1969846	27.7456	0	0	0	0	0	0
Aliicoccus_persicus	2061411	38.3394	0	0	2	0	0	2
Aliidiomarina_taiwanensis	2529473	48.6714	1	6	14	9	12	0
Aliiglaciecola_lipolytica	4842140	40.8118	0	1	4	3	2	0
Aliiroseovarius_crassostreae	3367659	58.9746	36	96	192	122	119	71
Aliiroseovarius_pelagivivens	3331553	58.1072	18	54	71	58	59	19
Aliivibrio_fischeri	4503336	38.1994	0	8	1	1	0	8
Aliivibrio_salmonicida	4655660	38.9692	6	1	1	0	0	8
Alishewanella_agri	3491709	50.5977	1	3	8	8	4	0
Alistipes_putredinis	2550678	53.2513	1	6	16	5	12	6
Alkalibacterium_olivapovliticus	2826533	40.1547	0	1	4	5	0	0
Alkalibacterium_thalassium	2364962	42.1469	0	0	6	4	0	2
Alkalimonas_amylolytica	4060055	51.4343	2	8	15	12	9	2
Alloacidobacterium_dinghuense	6271114	55.7854	8	31	41	33	28	19
Allofrancisella_guangzhouensis	1661527	31.9905	0	0	3	1	2	0
Alloprevotella_tannerae	2585719	46.5076	0	1	10	5	4	2
Allorhizobium_ampelinum	6320946	57.4707	14	42	81	51	60	24
Allorhizobium_undicola	4133860	59.3185	25	32	79	52	58	22
Alloscardovia_omnicolens	1802081	46.8016	1	6	9	3	1	12
Altererythrobacter_ishigakiensis	2673978	56.8832	3	15	28	30	5	9
Altererythrobacter_xiamenensis	3082408	61.7782	18	39	45	28	31	40
Alteromonas_macleodii	4867393	44.5296	2	0	4	4	1	1
Aminivibrio_pyruvatiphilus	3347494	59.636	26	82	209	157	140	17
Aminobacter_aminovorans	5886880	63.1864	19	32	61	30	33	45
Aminobacterium_colombiense	1980592	45.3069	2	6	14	14	8	0
Aminomonas_paucivorans	2630170	67.5832	164	441	1037	814	637	146
Amphritea_atlantica	4804482	51.1231	14	16	31	33	22	6
Amycolatopsis_orientalis	9490992	68.8299	97	262	507	362	343	136
Amylibacter_cionae	4190336	56.49	14	36	96	70	51	22
Anaerobiospirillum_succiniciproducens	3804739	43.477	1	4	4	1	1	7
Anaerococcus_prevotii	1998633	35.6389	0	5	5	2	1	7
Anaerohalosphaera_lusitana	4250973	51.9778	4	18	74	44	30	19
Anaerolinea_thermophila	3532378	53.8497	30	58	140	56	144	22
Anaeromassilibacillus_senegalensis	3511751	52.9126	8	20	24	26	9	17
Anaeromyxobacter_dehalogenans	5029329	74.7165	202	345	639	344	461	327
Anaeroplasma_bactoclasticum	2199979	30.947	0	0	0	0	0	0
Anaerosoma_tenue	2107022	66.5792	6	22	54	48	21	12
Anaerospora_hongkongensis	4632311	46.1737	4	7	33	27	6	8
Anaerotignum_faecicola	2520658	47.2979	1	0	9	5	4	1
Anaerovibrio_lipolyticus	2781134	43.3041	2	0	5	4	3	0
Anaplasma_marginale	1202435	49.7745	2	7	6	9	1	5
Anaplasma_phagocytophilum	1481598	41.6447	0	21	1	1	0	21
Ancrocorticia_populi	2651737	58.7779	16	31	71	58	41	18
Ancylobacter_aquaticus	4831989	67.0224	81	120	248	95	194	137
Ancylobacter_mangrovi	5002696	69.0188	77	127	261	104	197	145
Ancylomarina_subtilis	4003489	36.8766	0	2	3	1	1	3
Antricoccus_suffuscus	4683100	64.129	7	22	75	54	36	10
Apibacter_adventoris	2625614	28.8896	0	0	0	0	0	0
Aquabacter_spiritensis	5162879	67.5617	84	138	254	133	175	146
Aquabacterium_commune	4204494	66.3531	80	141	320	108	308	83
Aquabacterium_olei	4256308	67.2905	56	125	270	120	246	62
Aquamicrobium_aerolatum	3640212	60.0615	8	25	28	27	10	20
Aquamicrobium_defluvii	4522399	63.1466	21	29	81	49	44	32
Aquariibacter_albus	3313822	71.2619	186	319	522	76	545	330
Aquaspirillum_serpens	2612795	49.7688	14	13	26	24	23	6
Aquifex_aeolicus	1590791	43.3016	2	8	14	16	6	2
Aquiluna_borgnonia	1362706	54.8266	4	8	9	10	10	0
Aquimarina_muelleri	4957596	31.4071	0	0	1	1	0	0
Aquincola_tertiaricarbonis	7110107	69.3095	104	165	372	128	347	128
Aquirhabdus_parva	3777352	46.0139	12	7	12	14	17	0
Aquirufa_antheringensis	2530665	42.6459	0	3	3	5	1	0
Aquisalimonas_asiatica	4037907	66.0127	21	63	173	111	85	54
Aquitalea_magnusonii	4405446	60.6777	30	60	100	60	72	55
Arachidicoccus_rhizosphaerae	4868714	42.4427	1	8	9	12	4	2
Arcanobacterium_haemolyticum	1988850	53.1344	5	7	35	12	19	15
Archangium_gephyra	12489432	69.4488	732	1157	2034	1222	1416	1145
Arcicella_aquatica	6153111	35.4417	0	0	4	3	1	0
Arcobacter_nitrofigilis	3192235	28.3609	0	0	2	2	0	0
Arcobacter_porcinus	2018219	27.2187	0	0	0	0	0	0
Ardenticatena_maritima	3559695	59.5636	23	46	133	49	143	10
Armatimonas_rosea	6325924	62.3589	187	375	698	403	712	133
Aromatoleum_aromaticum	4727255	64.6976	40	49	104	60	68	49
Arsenicicoccus_bolidensis	3995323	71.7957	119	252	510	204	436	215
Arsukibacterium_ikkense	4127744	49.7039	3	7	25	20	11	3
Arthrobacter_globiformis	4954410	66.2094	43	104	252	106	196	82
Asaia_bogorensis	3198265	59.8083	26	49	94	64	72	27
Asanoa_ferruginea	9071909	70.8481	100	277	507	242	410	208
Ascidiaceihabitans_donghaensis	4077640	55.2589	11	25	77	60	37	11
Athalassotoga_saccharophila	2044999	40.4235	0	0	2	2	0	0
Atopobium_minutum	1706966	48.9259	1	2	5	1	7	0
Atribacter_laminatus	3101225	38.6889	32	6	19	8	2	46
Aurantiacibacter_arachoides	2941041	65.4055	43	77	123	96	108	34
Aurantiacibacter_gangjinensis	2724951	62.7129	15	19	45	35	26	15
Aurantimicrobium_minutum	1622386	52.7575	1	7	11	8	10	1
Aurantimonas_coralicida	4615647	66.7219	23	42	106	41	74	48
Auritidibacter_ignavus	2642502	59.5422	5	31	72	22	59	24
Austwickia_chelonae	3544343	66.1615	61	141	372	170	283	110
Azoarcus_indigens	5464470	67.6083	90	215	338	97	258	250
Azoarcus_taiwanensis	4215846	62.8273	14	45	65	42	47	29
Azohydromonas_caseinilytica	6654139	69.9134	92	223	370	214	232	201
Azohydromonas_lata	7784779	68.7393	85	181	361	180	223	185
Azonexus_fungiphilus	3546071	65.5637	20	31	59	19	51	28
Azonexus_hydrophilus	3341181	62.7776	12	21	50	19	49	8
Azorhizobium_caulinodans	5369772	67.319	206	133	296	104	258	250
Azospira_oryzae	3806980	65.3676	92	248	513	101	578	124
Azospirillum_argentinense	7391279	68.5648	445	344	513	304	451	487
Azospirillum_brasilense	7030811	68.3406	416	292	448	261	398	453
Azotobacter_chroococcum	5023055	66.1353	38	89	204	64	136	107
Azotobacter_vinelandii	5365318	65.6755	54	121	223	87	149	140
Azovibrio_restrictus	4025691	65.4159	141	275	814	253	801	126
Bacillus_anthracis	5503926	35.243	1	0	5	4	0	1
Bacillus_subtilis	4215606	43.5144	1	1	4	4	2	0
Bacteriovorax_stolpii	3880871	40.7762	2	3	9	12	1	1
Bacteroides_fragilis	5248938	43.2062	2	7	10	5	6	8
Baekduia_soli	5212251	73.983	127	244	486	225	389	197
Balneola_vulgaris	2857749	39.7751	4	0	2	0	5	0
Barnesiella_viscericola	3076856	51.6699	2	11	42	9	35	10
Bartonella_apis	2525262	45.5133	0	3	2	0	3	2
Bartonella_bacilliformis	1411655	38.2305	0	0	2	0	1	1
Bartonella_henselae	1905383	38.1753	0	1	2	2	0	1
Bartonella_quintana	1588683	38.7573	0	2	4	5	0	1
Bdellovibrio_bacteriovorus	3830427	50.6512	5	15	36	23	19	14
Beggiatoa_alba	4265146	40.7207	6	14	25	14	29	2
Beggiatoa_leptomitoformis	4265317	40.4919	7	27	25	34	17	6
Beijerinckia_mobilis	4320537	57.2117	8	19	50	26	26	19
Belliella_baltica	4196595	36.8131	0	3	4	3	3	1
Bellilinea_caldifistulae	3698317	52.1758	25	46	89	50	94	12
Bergeyella_zoohelcum	2331468	36.1827	0	0	2	2	0	0
Bermanella_marisrubri	3550395	43.9629	0	1	5	3	2	0
Bifidobacterium_bifidum	2216395	62.8053	5	30	25	17	20	23
Bifidobacterium_breve	2336700	58.7085	3	6	11	4	10	6
Billgrantia_desiderata	4737211	64.8326	21	75	122	73	111	27
Bilophila_wadsworthia	4391194	59.3102	112	287	242	73	157	398
Blastococcus_aggregatus	4620309	73.3199	91	242	467	244	362	160
Blastomonas_fulva	4123210	64.1656	44	72	122	73	95	68
Blastopirellula_marina	6663851	56.9511	1	9	30	13	13	14
Blautia_coccoides	6115043	45.5554	4	16	44	43	6	13
Blautia_obeum	3649956	41.6253	0	1	3	2	1	1
Bombella_apis	1917721	59.758	15	51	127	62	108	17
Bordetella_avium	3732255	61.5826	40	50	116	74	84	41
Bordetella_bronchiseptica	5199761	68.2501	61	114	218	114	173	83
Bordetella_hinzii	4809490	67.1802	78	127	259	114	255	76
Bordetella_holmesii	3696575	62.6902	38	33	93	62	62	31
Bordetella_parapertussis	4773835	68.1003	45	107	198	106	143	80
Bordetella_pertussis	4088701	67.7217	47	78	150	71	112	73
Borrelia_anserina	1042690	29.3677	0	0	1	1	0	0
Borrelia_burgdorferi	1321434	28.5901	0	0	0	0	0	0
Borreliella_burgdorferi	1321434	28.5901	0	0	0	0	0	0
Boseongicola_aestuarii	4001270	57.914	12	36	90	73	45	16
Botrimarina_mediterranea	5871207	64.0819	35	278	221	99	103	302
Brachybacterium_paraconglomeratum	3783832	72.2076	184	290	599	170	550	315
Brachyspira_aalborgi	2609344	28.2243	1	0	1	2	0	0
Bradymonas_sediminis	5045683	61.1367	53	82	232	118	170	68
Bradymonas_sediminis	5045683	61.1367	53	82	232	117	171	68
Bradyrhizobium_canariense	8561472	63.1556	87	74	89	52	52	141
Bradyrhizobium_diazoefficiens	8910608	64.1446	82	98	92	56	47	160
Bradyrhizobium_elkanii	9649995	63.6852	98	63	94	55	51	140
Bradyrhizobium_japonicum	9226248	63.66	57	63	98	46	55	111
Brenneria_goodwinii	5360730	53.0773	29	22	58	45	25	38
Brenneria_salicis	3907359	52.0627	3	3	28	24	5	4
Brevefilum_fermentans	2574431	49.1358	12	23	43	27	43	8
Brevibacillus_brevis	6726998	47.4368	1	5	25	23	2	6
Brevibacterium_linens	3814300	64.7777	14	45	132	36	105	43
Brevinema_andersonii	1501400	35.2433	5	0	5	5	2	3
Brevundimonas_diminuta	3438815	67.2599	54	86	202	108	183	41
Brevundimonas_halotolerans	2538061	66.9248	54	107	190	99	168	69
Brevundimonas_naejangsanensis	3164519	66.6031	37	99	172	106	154	38
Brevundimonas_vesicularis	3345527	66.0679	37	80	157	82	155	32
Brochothrix_thermosphacta	2578375	36.3861	0	0	0	0	0	0
Brucella_abortus	3278307	57.2219	4	29	32	18	18	26
Brucella_anthropi	4858647	56.1135	5	10	13	19	5	4
Brucella_canis	3312769	57.2427	5	38	29	19	15	34
Brucella_melitensis	3294931	57.2223	6	33	29	20	16	30
Brucella_suis	3315175	57.2513	4	32	31	20	17	25
Bryobacter_aggregatus	5747993	57.9497	20	46	127	93	75	22
Buchnera_aphidicola	653353	25.3483	0	0	0	0	0	0
Bulleidia_extructa	1419583	36.2766	0	1	0	1	0	0
Bullifex_porci	2420487	35.8045	0	1	0	0	1	0
Burkholderia_ambifaria	7523597	66.7752	46	101	134	61	60	147
Burkholderia_cenocepacia	7780598	67.2537	33	59	111	49	57	85
Burkholderia_cepacia	8366868	66.7509	53	92	169	70	86	143
Burkholderia_dolosa	6409095	67.0081	17	36	58	28	36	41
Burkholderia_gladioli	8201484	68.233	65	122	264	110	116	194
Burkholderia_glumae	6691685	68.2117	53	83	208	64	87	173
Burkholderia_mallei	5592049	68.4729	41	112	160	47	53	207
Burkholderia_multivorans	6322859	67.242	20	56	71	30	27	78
Burkholderia_pseudomallei	7085397	68.2617	55	156	221	83	80	262
Burkholderia_thailandensis	6950257	67.5052	51	74	145	85	66	111
Buttiauxella_agrestis	4566254	50.7002	63	31	17	16	5	89
Butyricicoccus_pullicaecorum	2997778	54.45	3	8	24	9	21	5
Butyricimonas_synergistica	4770838	44.8346	1	12	35	39	7	2
Bythopirellula_goksoeyrii	6473141	52.7572	15	38	54	31	35	40
Caballeronia_glathei	8049485	64.7227	17	66	135	82	63	60
Caballeronia_grimmiae	6650744	62.7811	13	23	58	39	26	25
Caballeronia_insecticola	6964487	63.1526	14	31	63	51	31	23
Caballeronia_zhejiangensis	7412165	63.003	20	25	57	45	18	35
Caecibacteroides_pullorum	3610839	48.6626	4	4	19	5	16	6
Caedibacter_taeniospiralis	1323505	41.4751	0	0	3	2	1	0
Caenispirillum_bisanense	5275453	70.1586	99	172	364	83	328	172
Caldilinea_aerophila	5144873	58.7671	11	28	54	35	39	17
Caldimicrobium_thiodismutans	1814952	38.2961	0	11	23	20	9	1
Caldimonas_brevitalea	6476147	67.514	88	159	351	140	237	185
Caldimonas_manganoxidans	3532116	65.9578	52	92	186	102	149	59
Caldimonas_Schlegelella_aquatica	3348564	69.3384	53	127	193	118	129	113
Caldimonas_thermodepolymerans	3858501	70.2774	43	89	197	81	137	84
Caldisericum_exile	1558103	35.3749	0	0	0	0	0	0
Caldithrix_abyssi	4978541	45.0958	3	61	105	17	10	140
Caminibacter_mediatlanticus	1685887	26.8538	0	0	0	0	0	0
Caminibacter_pacificus	1871566	34.0502	0	1	5	3	2	1
Campylobacter_coli	1716536	31.3447	0	0	0	0	0	0
Campylobacter_concisus	1840041	37.615	0	0	1	0	0	1
Campylobacter_fetus	1804582	33.238	0	0	1	0	1	0
Campylobacter_jejuni	1641481	30.5486	0	0	0	0	0	0
Campylobacter_lari	1571661	29.62	1	0	0	1	0	0
Campylobacter_upsaliensis	1656401	34.762	31	0	4	29	1	5
Capnocytophaga_ochracea	2612925	39.588	4	2	7	3	8	2
Caproiciproducens_galactitolivorans	2408423	48.4339	5	3	5	3	3	7
Capsulimonas_corticalis	7645051	60.348	40	177	264	102	159	203
Carbonactinospora_thermoautotrophica	5014930	64.8464	96	196	498	233	306	232
Carboxylicivirga_mesophila	5650892	41.2115	0	2	7	4	3	2
Carnobacterium_divergens	2629627	35.1324	0	2	0	1	0	1
Carnobacterium_maltaromaticum	3502975	34.4581	0	0	0	0	0	0
Catellatospora_citrea	9360966	71.5706	259	462	841	355	741	395
Catenibacterium_mitsuokai	2272637	33.9851	0	0	0	0	0	0
Catenuloplanes_japonicus	10971538	71.5552	206	409	855	434	587	409
Caulobacter_segnis	4655467	67.6664	95	95	220	111	210	72
Caulobacter_vibrioides	4042929	67.1716	76	106	203	107	199	58
Celeribacter_baekdonensis	4442624	58.086	28	59	165	107	98	40
Celeribacter_halophilus	3866915	58.059	9	34	75	50	48	18
Cellulomonas_flavigena	4123179	74.2936	160	283	507	225	373	292
Cellulophaga_lytica	3765936	32.1109	0	0	0	0	0	0
Cellulosilyticum_ruminicola	4060997	32.8367	0	0	1	1	0	0
Cellulosimicrobium_cellulans	4411608	74.4312	170	353	649	284	499	338
Cellvibrio_japonicus	4576591	51.9908	13	20	68	22	63	12
Cellvibrio_mixtus	4773886	49.2754	12	17	38	18	34	13
Cereibacter_azotoformans	4442977	68.355	82	166	325	232	170	149
Cereibacter_changlensis	4924362	68.0206	69	191	343	232	209	126
Cetobacterium_ceti	2580907	28.1962	0	0	2	1	0	1
Cetobacterium_somerae	2973411	28.8285	0	0	0	0	0	0
Chimaeribacter_arupi	4740656	58.764	14	58	118	74	57	50
Chitinasiproducens_palmae	5363581	66.2171	54	78	119	56	37	157
Chitinimonas_taiwanensis	4075245	62.8557	26	72	97	36	111	39
Chitinivibrio_alkaliphilus	2591328	46.1638	2	4	17	10	11	2
Chitinophaga_pinensis	9127347	45.2271	1	9	19	6	7	16
Chlamydia_pneumoniae	1225935	40.5762	1	0	2	2	0	1
Chlamydia_trachomatis	1042519	41.3073	2	0	2	1	1	1
Chlamydiifrater_phoenicopteri	1201875	40.2651	0	1	5	4	1	0
Chloracidobacterium_thermophilum	3695372	61.3378	20	53	132	91	88	24
Chlorobaculum_tepidum	2154946	56.5296	4	9	10	9	9	5
Chlorobium_limicola	2763181	51.3168	5	64	30	18	14	66
Chloroflexus_aggregans	4684931	56.4285	40	56	97	46	69	77
Chloroflexus_aurantiacus	5258541	56.6972	190	141	155	61	67	353
Chloroherpeton_thalassium	3293456	45.0389	1	1	1	1	1	1
Christensenella_minuta	2969292	51.4384	1	14	40	39	8	7
Chromobacterium_haemolyticum	5307994	62.574	28	46	105	64	67	39
Chromobacterium_violaceum	4808040	64.893	29	53	92	68	58	42
Chromohalobacter_marismortui	3553220	61.7075	4	37	53	28	37	24
Chryseobacterium_gleum	4715692	36.9361	3	7	2	1	0	11
Chryseolinea_serpens	8357597	51.1406	22	48	91	55	63	40
Chrysiogenes_arsenatis	2825161	50.0425	3	6	9	9	6	1
Chthoniobacter_flavus	7793256	61.0489	44	98	216	95	143	91
Chthonomonas_calidirosea	3437861	54.4096	16	27	80	33	77	12
Ciceribacter_lividus	4521451	63.2021	30	38	54	36	35	43
Citricoccus_muralis	3520711	68.6711	62	158	319	158	278	88
Citrobacter_freundii	5171093	51.7167	7	8	22	19	12	5
Citromicrobium_bathyomarinum	3273334	65.0349	36	56	101	50	80	53
Clavibacter_michiganensis	3365549	72.5879	79	173	368	90	319	177
Cloacibacillus_evryensis	3488464	55.9518	3	20	21	28	9	6
Cloacibacterium_normanense	2759562	33.0605	0	1	0	0	0	1
Clostridioides_difficile	4095894	28.5167	0	0	0	0	0	0
Clostridium_butyricum	4639914	28.6934	0	0	1	0	0	1
Cobetia_marina	4177239	62.1732	9	35	63	40	40	25
Cocleimonas_flava	4491576	40.5701	1	0	2	1	0	2
Cognaticolwellia_aestuarii	4292822	38.6181	0	2	2	2	1	1
Cognatishimia_activa	3479689	54.4559	7	16	25	21	16	8
Cohaesibacter_gelatinilyticus	5198252	50.4656	4	19	72	22	8	64
Collinsella_aerofaciens	2306349	60.1249	7	17	46	14	22	30
Colwellia_psychrerythraea	5373180	38.0054	0	1	4	4	1	0
Commensalibacter_communis	2421812	37.4187	11	0	4	2	1	11
Commensalibacter_melissae	2023834	37.8273	0	4	11	13	2	0
Conexibacter_woesei	6359369	72.7334	61	94	242	144	161	82
Congregibacter_litoralis	4351117	57.6634	20	52	106	61	86	24
Coprobacillus_cateniformis	3861289	31.2608	0	0	2	2	0	0
Coprobacter_fastidiosus	3411820	38.3373	0	1	2	2	1	0
Coprothermobacter_proteolyticus	1424912	44.7701	0	1	4	4	0	1
Coraliomargarita_akajimensis	3750771	53.6018	3	24	13	13	4	22
Corallococcus_coralloides	10080619	69.8969	274	518	1133	646	753	433
Corynebacterium_diphtheriae	2406896	53.5151	2	7	29	8	16	13
Coxiella_burnetii	2032807	42.6007	5	5	17	12	9	6
Crenothrix_polyspora	3921813	44.2441	4	5	10	9	6	4
Crenothrix_polyspora	3921813	44.2441	4	5	10	9	6	4
Croceicoccus_marinus	4268603	64.7276	46	95	180	120	118	72
Croceicoccus_naphthovorans	3863562	62.608	22	44	98	69	56	34
Crocinitomix_catalasitica	4622888	34.053	1	0	1	1	0	1
Cronobacter_sakazakii	4437993	56.9121	6	9	22	19	8	9
Cryobacterium_psychrophilum	3677616	64.8443	37	55	150	66	120	54
Cryomorpha_ignava	5006455	40.323	9	12	10	8	7	14
Cryptobacterium_curtum	1617804	50.9115	3	1	4	5	3	0
Culturomica_massiliensis	4410591	42.9092	2	6	14	15	5	2
Cupriavidus_basilensis	8942610	65.028	89	168	269	110	159	222
Cupriavidus_gilardii	5760010	67.4519	63	165	161	68	89	207
Cupriavidus_necator	7414561	66.3396	56	122	178	92	117	127
Curtobacterium_citreum	3612036	71.9341	67	132	304	139	159	182
Cutibacterium_acnes	2549775	60.1615	13	31	85	41	64	19
Cyclobacterium_marinum	6221273	38.1461	2	4	11	11	4	1
Cycloclasticus_pugetii	2383924	41.9695	0	2	6	6	2	0
Cyclonatronum_proteinivorum	4294247	51.3929	13	52	86	30	63	56
Cypionkella_aquatica	4043281	60.467	52	103	206	148	130	79
Cypionkella_psychrotolerans	5079079	60.2964	44	144	292	197	180	86
Cysteiniphilum_marinum	3234120	37.985	0	4	2	2	0	4
Cytophaga_hutchinsonii	4433218	38.8465	1	3	2	3	0	3
Dactylosporangium_aurantiacum	11523879	73.1776	202	470	967	439	764	397
Dakarella_massiliensis	2476884	56.9817	1	9	28	19	11	7
Dasania_marina	4104988	47.4325	4	6	40	13	23	14
Dechloromonas_agitata	3627226	62.7979	21	43	92	34	96	15
Deefgea_rivuli	3711979	49.0094	9	7	10	16	2	8
Deferribacter_desulfuricans	2542933	30.3108	0	0	1	1	0	0
Defluviimonas_aestuarii	4242458	62.1948	43	89	149	124	82	63
Defluviimonas_nitratireducens	3006268	63.8414	38	75	172	112	109	55
Defluviimonas_salinarum	5016967	66.6105	54	120	195	124	114	113
Defluviitoga_tunisiensis	2053097	31.3754	0	0	1	1	0	0
Dehalococcoides_mccartyi	1382308	48.7196	6	10	33	23	24	1
Dehalogenimonas_etheniformans	2068322	51.9275	28	28	34	26	36	26
Deinobacterium_chartae	3761736	67.297	104	151	425	168	387	110
Deinococcus_radiodurans	3279598	66.6682	85	244	410	198	341	168
Demequina_aestuarii	2790392	69.1325	31	59	140	79	101	42
Demequina_maris	2966865	72.3179	56	72	201	64	143	109
Denitromonas_halophila	4393467	63.7181	32	64	109	56	106	33
Denitrovibrio_acetiphilus	3222077	42.5366	1	1	6	7	1	0
Dermabacter_hominis	2155270	63.1838	12	49	76	29	58	47
Dermacoccus_nishinomiyaensis	3113642	69.0449	12	53	123	59	62	62
Dermatophilus_congolensis	2627820	59.4178	67	134	339	101	342	79
Desertimonas_flava	6220585	70.1877	55	143	317	122	294	87
Desulfacinum_infernum	4239823	61.9695	72	256	420	248	280	209
Desulfamplus_magnetovallimortis	6677998	40.5753	5	16	35	23	26	7
Desulfarculus_baarsii	3655731	65.7035	72	142	284	158	296	39
Desulfatibacillum_aliphaticivorans	6517073	54.4846	77	88	226	136	170	79
Desulfatiglans_anilini	4667344	58.7485	29	91	225	176	107	57
Desulfatitalea_tepidiphila	5614477	56.6775	17	69	139	82	121	19
Desulfobacter_postgatei	3974658	47.1701	10	38	66	45	61	7
Desulfobacula_toluolica	5197905	41.4489	4	14	41	30	18	10
Desulfococcus_multivorans	4455976	56.8294	26	83	178	101	140	42
Desulfofundulus_thermocisternus	2654868	54.616	44	81	177	173	95	27
Desulfomicrobium_baculatum	3942657	58.647	28	66	144	86	132	20
Desulfonatronospira_thiodismutans	4107394	51.2846	17	148	164	90	84	150
Desulfonatronovibrio_hydrogenovorans	2939696	50.3348	5	26	58	50	32	6
Desulfonema_limicola	6908045	38.4577	2	16	30	23	24	1
Desulforamulus_ruminis	3969014	47.243	14	32	71	64	43	8
Desulforhabdus_amnigena	4536740	52.28	27	45	113	85	70	29
Desulfosarcina_ovata	8413530	53.6697	29	80	193	99	146	53
Desulfosoma_caldarium	3423351	56.836	12	55	103	67	57	39
Desulfotignum_balticum	5118755	51.237	21	68	202	121	140	26
Desulfovibrio_desulfuricans	3554892	56.847	18	44	88	31	91	27
Desulfurispira_natronophila	2497006	51.0143	0	18	31	12	30	6
Desulfurispirillum_indicum	2928377	56.1087	11	48	83	27	102	11
Desulfuromonas_acetoxidans	3838314	51.7168	6	4	20	12	11	7
Desulfuromusa_kysingii	3744894	46.6251	5	7	17	18	9	2
Dethiosulfovibrio_peptidovorans	2576359	54.4157	5	15	39	34	22	2
Dialister_pneumosintes	1247407	35.1577	0	0	0	0	0	0
Dickeya_solani	4962430	56.3367	5	19	37	33	16	12
Dictyobacter_aurantiacus	8881661	53.9746	21	55	161	69	83	77
Dictyoglomus_thermophilum	1959987	33.741	0	3	1	1	0	3
Dietzia_maris	3623626	70.4427	98	225	452	265	275	207
Dissulfurimicrobium_hydrothermale	2025450	49.657	8	20	35	42	13	7
Dissulfurirhabdus_thermomarina	2461349	71.0904	141	319	692	438	467	219
Dokdonella_koreensis	4446619	70.3467	28	44	107	34	63	66
Dolosigranulum_pigrum	1890416	39.5301	0	1	0	1	0	0
Dorea_formicigenerans	3186031	40.9749	1	0	4	1	3	1
Draconibacterium_orientale	5073141	41.3026	0	0	6	3	2	1
Dubosiella_newyorkensis	2254642	42.3731	1	0	2	2	0	1
Duncaniella_muris	3268790	50.7702	3	16	41	7	35	18
Duodenibacillus_massiliensis	2326493	56.7882	3	5	9	7	9	1
Dyadobacter_fermentans	6967790	51.545	11	27	73	57	41	11
Dyella_japonica	4237705	64.094	29	69	74	37	49	82
Dysgonomonas_gadei	5176087	39.53	0	3	7	8	2	0
Echinicola_pacifica	5457364	43.8112	6	11	23	16	14	9
Ectothiorhodospira_mobilis	2624954	68.2359	108	318	694	332	537	189
Edaphobacter_aggregans	8177135	58.702	76	166	294	169	265	92
Edaphobacter_lichenicola	5662239	56.4835	28	62	169	79	129	45
Edwardsiella_tarda	3720168	57.1584	12	24	62	42	25	28
Eggerthella_lenta	3467966	64.0508	18	44	81	41	34	65
Egibacter_rhizosphaerae	4637169	71.6668	75	185	468	273	264	173
Ehrlichia_canis	1315030	28.9577	0	0	0	0	0	0
Ehrlichia_chaffeensis	1170935	30.0974	0	0	0	0	0	0
Ehrlichia_ruminantium	1505922	27.4577	0	0	0	0	0	0
Eikenella_corrodens	2192577	55.6533	22	52	83	14	113	19
Ekhidna_lutea	4228306	40.3345	4	5	9	10	1	7
Eleftheria_terrae	7032382	68.9973	161	229	370	155	287	283
Elizabethkingia_meningoseptica	4004759	36.3853	0	2	1	3	0	0
Ellagibacter_isourolithinifaciens	2462117	60.441	6	25	55	24	27	32
Elstera_cyanobacteriorum	3950134	62.3938	67	142	288	175	248	54
Elusimicrobium_minutum	1643562	39.9521	1	2	4	5	0	2
Emergencia_timonensis	4661482	45.7908	0	2	11	8	3	2
Empedobacter_brevis	3792478	32.727	0	1	0	1	0	0
Emticicia_oligotrophica	5220361	35.5831	1	0	2	1	1	1
Endomicrobium_proavitum	1588979	39.3416	9	2	2	3	2	8
Enorma_massiliensis	2280503	61.4973	11	25	67	18	25	60
Ensifer_adhaerens	7267502	62.3192	24	25	73	35	35	45
Enteractinococcus_coprophilus	2879712	56.7336	4	11	27	14	26	2
Enterobacter_cloacae	5023439	54.8755	134	88	33	36	21	195
Enterococcus_faecalis	2870381	37.3688	0	0	0	0	0	0
Enterococcus_faecium	2919198	37.8767	0	0	1	1	0	0
Enterovibrio_baiacu	5371326	48.3724	13	24	12	9	3	37
Enterovibrio_norvegicus	5705547	47.7066	5	33	13	13	5	32
Entomoplasma_freundtii	838114	34.5977	0	0	0	0	0	0
Entomospira_culicis	1769585	45.7645	3	10	21	13	21	0
Ephenmeroptericola_cinctiostellae	2723407	48.2513	7	12	32	24	18	8
Epilithonimonas_tenax	3625890	37.5448	0	1	2	1	1	1
Erwinia_amylovora	3833832	53.5771	1	9	21	17	10	4
Erysipelothrix_rhusiopathiae	1770411	36.6356	0	0	0	0	0	0
Erythrobacter_donghaensis	3372281	66.2217	51	115	176	127	133	68
Erythrobacter_litoralis	3251353	65.1885	50	75	172	119	113	53
Erythrobacter_sanguineus	2978798	63.812	35	78	122	98	79	51
Escherichia_coli	4641652	50.7907	18	17	17	14	8	30
Eubacterium_limosum	4422837	47.1904	1	10	33	13	29	2
Euzebya_tangerina	4780058	68.8714	46	128	284	186	214	46
Ewingella_americana	4910581	53.8823	16	13	29	24	15	18
Facklamia_hominis	1897623	38.8136	0	1	2	1	1	1
Faecalibaculum_rodentium	2542486	53.9653	2	6	21	13	10	6
Fangia_hongkongensis	2946743	37.938	0	1	1	1	1	0
Fannyhessea_vaginae	1451822	42.7871	0	1	1	1	1	0
Fastidiosibacter_lacustris	2068591	36.327	0	0	0	0	0	0
Ferribacterium_limneticum	4150051	60.1926	48	35	57	28	66	41
Ferrigenium_kumadai	2572603	60.5991	15	26	44	41	28	12
Ferrimicrobium_acidiphilum	3088654	55.3081	5	16	33	16	13	24
Ferrimonas_balearica	4279159	60.2195	34	55	145	64	143	22
Ferriphaselus_amnicola	2717229	55.8986	11	17	28	23	15	16
Ferrithrix_thermotolerans	2489535	51.0195	1	6	17	13	4	7
Ferrovum_myxofaciens	2673932	54.6252	36	75	147	119	121	12
Ferruginibacter_lapsinanis	3455339	36.967	1	3	5	3	1	5
Fervidobacterium_nodosum	1948941	34.9893	0	0	1	0	0	1
Fibrella_aestuarina	6937263	56.3738	57	149	282	192	203	84
Fibrobacter_succinogenes	3843004	48.0491	2	9	6	1	4	11
Filifactor_alocis	1931012	35.4455	0	1	0	0	1	0
Filomicrobium_insigne	3847194	57.3999	2	8	28	16	9	10
Fimbriiglobus_ruber	12363577	64.18	247	614	1332	867	838	442
Fimbriimonas_ginsengisoli	5231762	60.8267	36	198	193	114	109	191
Finegoldia_magna	1986740	32.0665	0	0	0	0	0	0
Flammeovirga_aprica	9310590	35.2403	1	1	4	1	2	3
Flavipsychrobacter_stenotrophus	5429324	43.1104	5	7	13	16	2	7
Flavisolibacter_ginsenosidimutans	5079621	46.404	0	5	10	9	4	2
Flavobacterium_aquatile	3490856	32.2282	0	1	0	0	0	1
Flectobacillus_major	6221030	37.7662	0	4	8	6	5	1
Flexilinea_flocculi	3510630	41.3469	1	2	3	3	1	2
Flexivirga_endophytica	4720532	67.6792	12	39	96	44	61	39
Fluoribacter_dumoffii	3761887	39.5124	1	3	13	9	3	3
Fluviibacter_phosphoraccumulans	2409216	54.2372	2	6	27	22	12	0
Fluviicola_taffensis	4633577	36.4947	0	0	1	0	0	1
Fluviispira_multicolorata	3389696	32.2132	1	1	2	1	1	1
Fodinibius_salinus	2861751	42.456	1	1	5	5	2	0
Formosimonas_limnophila	2222058	48.332	2	4	8	8	5	1
Francisella_orientalis	1858987	32.2985	5	0	1	0	0	6
Francisella_philomiragia	2017543	32.533	0	0	0	0	0	0
Francisella_tularensis	1870206	32.4783	0	0	0	0	0	0
Frankia_alni	7497934	72.8281	341	653	1488	692	944	786
Fretibacterium_fastidiosum	2728333	56.7304	30	95	188	172	102	36
Frigoribacterium_faeni	3377980	71.4717	87	169	312	94	228	222
Frigoriglobus_tundricola	9857393	67.3907	362	690	992	724	767	499
Frischella_perrara	2692351	34.1191	4	0	3	3	0	4
Fuerstiella_marisgermanici	8920478	55.9005	9	19	37	28	12	23
Fulvivirga_kasyanovii	7174826	42.5877	0	5	22	16	8	2
Fusobacterium_nucleatum	2180101	27.1401	0	0	0	0	0	0
Gaiella_occulta	3028529	71.6499	32	40	117	74	70	39
Gallionella_capsiferriformans	3162471	52.7548	7	9	25	27	10	3
Gardnerella_vaginalis	1675681	41.1926	0	0	0	0	0	0
Gemella_haemolysans	1926227	30.8698	0	0	0	0	0	0
Gemelliphila_asaccharolytica	1289860	26.6285	0	0	0	0	0	0
Gemelliphila_palaticanis	1802210	28.637	1	1	4	2	0	3
Gemmata_obscuriglobus	9032617	67.3517	242	484	874	767	489	316
Gemmatimonas_aurantiaca	4636964	64.2744	22	64	109	77	44	65
Gemmatirosa_kalamazoonensis	7479215	72.6145	69	463	292	212	169	398
Gemmiger_formicilis	3012248	58.1142	12	40	74	20	77	28
Gemmobacter_aquaticus	3989751	63.4557	39	78	185	135	113	45
Gemmobacter_fulvus	4677627	64.084	72	147	261	230	168	68
Geobacillus_stearothermophilus	2744723	52.732	1	6	14	11	4	5
Geobacter_metallireducens	4011182	59.4854	35	160	241	210	157	56
Geodermatophilus_obscurus	5322497	73.9841	155	386	629	300	423	386
Geomonas_oryzae	4933374	61.2442	236	186	237	170	124	353
Geomonas_paludis	5241294	62.1971	285	365	312	186	188	574
Geopsychrobacter_electrodiphilus	4241730	53.215	12	23	50	44	25	15
Geothermobacter_ehrlichii	3235950	61.8553	15	47	68	42	62	25
Geothrix_fermentans	3289813	68.8502	149	340	713	281	779	96
Geovibrio_ferrireducens	2967002	47.9829	5	4	13	12	9	1
Ghiorsea_bivora	2163552	42.6792	4	1	5	5	4	1
Gilliamella_apicola	3139412	33.6173	0	0	3	0	2	1
Gilvimarinus_chinensis	4068866	51.1493	6	19	32	30	21	6
Gimesia_maris	7626893	50.321	12	19	48	43	26	10
Glaciecola_punicea	3201741	43.0993	1	0	3	2	1	1
Glaciihabitans_tibetensis	3728823	65.4374	37	75	157	65	139	63
Gleimia_europaea	1906711	56.6197	3	11	29	22	18	3
Globicatella_sanguinis	2622382	35.8264	0	0	1	1	0	0
Gluconacetobacter_diazotrophicus	3914947	66.323	79	164	298	188	256	78
Gluconacetobacter_entanii	3748607	62.565	60	128	257	164	154	113
Gluconacetobacter_liquefaciens	4176944	64.3756	71	164	292	212	238	60
Gluconobacter_albidus	3369297	59.4846	36	51	129	93	97	20
Gluconobacter_oxydans	2882437	61.0271	15	54	121	70	100	14
Glutamicibacter_protophormiae	3933924	63.9354	16	52	110	60	85	30
Gordonia_bronchialis	5290012	67.0426	44	116	239	87	214	90
Gordonibacter_pamelaeae	3399441	66.3418	46	74	206	118	89	104
Gracilimonas_tropica	3831242	42.9448	5	5	17	12	5	10
Granulicatella_adiacens	1965420	37.7808	0	0	0	0	0	0
Granulicella_mallensis	6237577	57.9099	17	86	97	57	86	49
Granulicella_paludicola	4960117	58.9865	36	93	175	129	96	72
Granulosicoccus_antarcticus	7783862	52.8605	11	26	58	42	38	15
Grimontia_hollisae	3998439	49.5102	1	69	13	28	5	50
Gulosibacter_molinativorax	3502671	64.2218	10	41	91	51	46	43
Gynuella_sunshinyii	6475959	48.6328	2	18	24	27	14	3
Haematobacter_massiliensis	4232912	64.4825	41	138	191	161	116	86
Haematobacter_missouriensis	4323477	64.1947	59	129	183	173	119	75
Haematospirillum_jordaniae	2467625	55.445	10	26	58	47	36	8
Hafnia_alvei	4772047	48.7492	59	2	12	8	1	62
Halarcobacter_anaerophilus	3016922	30.0037	0	0	1	0	0	1
Haliangium_ochraceum	9446314	69.4834	129	170	449	177	397	157
Haliea_salexigens	4258722	60.7863	13	37	98	57	65	20
Halioglobus_japonicus	4064193	57.6938	7	24	49	34	36	8
Haliscomenobacter_hydrossis	8771651	47.1031	22	175	194	55	72	242
Hallella_seregens	3266753	55.9434	18	35	97	35	71	40
Hallerella_porci	2849881	44.7746	4	1	18	5	4	13
Halobacteriovorax_marinus	3437906	36.747	0	1	2	1	0	2
Halomonas_elongata	4061825	63.6084	10	50	91	46	83	15
Halomonas_meridiana	3849744	56.9565	4	24	33	23	28	7
Halopseudomonas_aestusnigri	3839705	60.8155	7	34	54	32	40	22
Halorhodospira_halophila	2678452	67.9817	29	75	171	107	108	42
Halothiobacillus_neapolitanus	2582886	54.7136	8	13	27	18	20	10
Hanamia_caeni	4963791	39.0545	1	8	2	5	3	2
Helcobacillus_massiliensis	2578091	68.8748	39	104	215	54	183	113
Helicobacter_hepaticus	1799146	35.9313	5	0	1	1	2	3
Helicobacter_pylori	1624458	39.2546	7	7	36	29	12	9
Helicobacter_typhlonius	1920832	38.8549	2	1	5	2	3	3
Heliobacillus_mobilis	4116862	49.1297	3	20	38	24	16	20
Henriciella_algicola	3203764	60.3954	11	39	30	20	19	40
Henriciella_marina	3277765	59.9347	18	43	28	12	24	49
Herbiconiux_ginsengi	4853715	68.4124	57	141	311	137	238	110
Heyndrickxia_oleronia	5371064	34.9167	18	2	4	4	0	20
Heyndrickxia_sporothermodurans	3857089	35.8922	0	0	2	1	0	1
Hirschia_baltica	3540114	45.1898	0	2	8	6	3	1
Hirschia_maritima	3351270	44.622	0	3	5	5	1	2
Hoeflea_marina	5261965	64.9516	51	97	99	50	73	108
Holdemanella_biformis	2477128	33.8649	0	0	1	1	0	0
Holophaga_foetida	4127237	62.8955	119	298	688	315	651	113
Hoylesella_enoeca	2861432	46.4709	1	0	12	1	6	6
Humisphaera_borealis	7189892	63.1186	94	120	231	91	206	135
Hungatella_effluvii	6863335	48.9623	5	24	72	60	15	25
Hungatella_hathewayi	6646572	47.9539	4	18	57	51	6	21
Hyalangium_minutum	11186183	67.973	248	536	1190	798	829	294
Hyalangium_versicolor	13559219	67.1218	256	544	1211	752	881	322
Hydrocarboniphaga_effusa	5193926	65.1835	22	86	69	35	39	91
Hydrogenimonas_thermophila	2544243	33.6534	4	1	0	0	4	1
Hydrogenivirga_caldilitoris	1753429	46.2137	3	1	17	15	5	1
Hydrogenobacter_thermophilus	1742932	44.0009	4	5	23	22	5	4
Hydrogenophilus_thermoluteolus	2288780	61.634	7	33	72	44	56	9
Hydrogenothermus_marinus	1604000	27.6461	0	1	1	0	0	2
Hydrogenovibrio_crunogenus	2453259	42.5655	2	2	0	4	0	0
Hydrogenovibrio_thermophilus	2612894	50.4786	0	2	4	4	1	1
Hydromonas_duriensis	2427609	46.5554	6	4	19	14	11	4
Hydrotalea_flava	3413796	37.1844	0	3	3	2	2	2
Hymenobacter_roseosalivarius	4948485	56.3842	55	113	192	97	185	69
Hyphomicrobium_denitrificans	3638969	60.8124	18	44	24	12	13	59
Hyphomonas_atlantica	3573146	58.0928	9	24	53	29	30	23
Hyphomonas_polymorpha	4050957	62.3402	46	108	170	99	134	77
Hypnocyclicus_thermotrophus	2218931	24.838	0	0	0	0	0	0
Ideonella_benzenivorans	4490200	68.7941	108	249	446	182	472	100
Ideonella_oryzae	4704456	69.0278	117	247	549	187	546	117
Idiomarina_abyssalis	2610628	47.0993	1	0	3	3	1	0
Ignavibacterium_album	3658997	33.9331	1	0	1	1	0	1
Igneacidithiobacillus_copahuensis	2778422	58.5083	18	39	86	60	65	16
Ilumatobacter_fluminis	4775416	68.5909	32	102	198	58	161	86
Ilyobacter_polytropus	3132314	34.3655	0	0	1	0	1	0
Imperialibacter_roseus	6747663	46.6732	7	19	27	31	15	6
Inhella_inkyongensis	4084412	66.2392	86	136	333	126	333	64
Intestinibacillus_massiliensis	2841380	58.9121	15	27	50	29	29	31
Intrasporangium_calvum	4024382	70.7037	119	195	393	214	283	189
Iodobacter_fluviatilis	5098455	48.7785	14	30	69	54	44	13
Isoptericola_variabilis	3307740	73.8877	43	157	256	136	229	75
Janibacter_limosus	3378259	69.824	32	121	213	117	179	55
Jannaschia_aquimarina	4117706	66.4437	59	112	272	222	113	92
Jannaschia_rubra	3552645	67.8801	67	154	289	226	195	70
Jeotgalibacillus_alimentarius	3364745	43.1261	2	6	6	2	0	12
Jeotgalicoccus_halotolerans	2232970	41.208	0	0	0	0	0	0
Jilunia_laotingensis	4738048	41.3006	0	2	13	8	6	0
Jonquetella_anthropi	1790058	58.8612	0	20	20	29	10	1
Kaistella_haifensis	2845737	36.8541	0	0	3	1	1	1
Kallotenue_papyrolyticum	4475263	65.7738	24	81	82	59	70	56
Kangiella_koreensis	2852073	43.6871	0	1	4	1	2	2
Ketobacter_alkanivorans	4914503	51.2487	16	13	53	30	44	6
Kineothrix_alysoides	4676087	42.7412	2	7	28	26	6	4
Kingella_kingae	1991016	45.3003	10	6	14	7	12	11
Kiritimatiella_glycovorans	2949723	63.3092	29	125	138	111	68	110
Kitasatospora_setae	8783278	74.1975	927	1460	2902	831	2298	1994
Klebsiella_pneumoniae	5682322	57.1215	17	27	55	40	27	32
Klenkia_marina	4219224	74.4179	139	337	744	330	615	208
Kluyvera_ascorbata	5062542	54.0378	34	27	32	28	9	55
Knoellia_sinensis	3987063	68.3356	52	123	243	150	173	82
Kocuria_rosea	3953419	72.7502	170	405	808	345	624	368
Komagataeibacter_europaeus	3797909	61.6964	52	108	202	142	174	38
Komagataeibacter_rhaeticus	3644828	63.1038	91	210	349	204	339	81
Komagataeibacter_xylinus	3727795	62.3509	52	112	267	117	258	45
Kosmotoga_olearia	2302126	41.546	0	6	3	3	0	6
Kribbella_flavida	7579488	70.5679	111	251	514	236	307	297
Ktedonobacter_racemifer	13661586	53.789	50	100	184	99	143	89
Kurthia_gibsonii	2936316	36.3888	0	1	0	1	0	0
Kurthia_zopfii	2991625	36.9334	1	0	1	0	0	1
Kushneria_marisflavi	3667185	59.0473	6	21	42	34	30	4
Labilibaculum_manganireducens	5266404	36.3394	0	7	0	1	0	6
Labilithrix_luteola	12191466	66.1424	81	134	283	140	209	139
Labrys_okinawensis	6508340	64.0402	67	92	159	74	139	99
Lacibacter_cauensis	4946636	41.6093	4	6	4	5	4	4
Lacipirellula_parvula	6922258	61.7275	317	123	139	66	79	415
Lacticaseibacillus_casei	2952961	47.8789	0	4	4	4	1	3
Lactiplantibacillus_plantarum	3223643	44.6003	1	2	5	3	5	0
Lactobacillus_acetotolerans	1683905	36.5008	0	0	0	0	0	0
Lactobacillus_acidophilus	1991579	34.7063	0	0	0	0	0	0
Lactobacillus_amylovorus	1977087	38.033	0	0	0	0	0	0
Lactococcus_lactis	2426597	34.9802	0	0	0	0	0	0
Lacunisphaera_limnophila	4199284	66.4757	144	278	498	124	491	212
Lamprocystis_purpurea	6908745	64.2865	88	186	378	204	298	135
Lancefieldella_parvula	1543805	45.6866	0	1	4	1	1	3
Lapillicoccus_jejuensis	4579077	74.2989	163	387	751	303	603	330
Laribacter_hongkongensis	3110307	62.4045	20	39	52	28	61	19
Larkinella_insperata	6564943	53.2988	26	72	162	138	110	8
Lautropia_dentalis	3827229	64.8844	86	186	369	139	242	244
Lautropia_mirabilis	3172010	65.4792	36	146	234	83	169	151
Lawsonella_clevelandensis	1860551	58.5925	20	41	104	21	118	25
Leadbetterella_byssophila	4059653	40.4136	0	2	7	7	1	1
Lebetimonas_natsushimae	1639064	30.3576	0	0	3	3	0	0
Leclercia_adecarboxylata	4803917	55.78	98	84	52	34	29	170
Legionella_pneumophila	3504074	38.3345	2	5	6	7	3	3
Leifsonia_aquatica	4148438	70.1366	53	117	217	77	211	85
Leisingera_aquaemixtae	4380105	64.533	43	95	171	113	107	81
Leisingera_caerulea	4602657	63.7421	36	86	158	110	94	67
Lelliottia_nimipressuralis	4605346	55.0663	10	5	39	26	18	10
Lentibacter_algarum	3293487	55.6594	1	22	55	37	31	8
Lentimicrobium_saccharophilum	4514407	46.6816	7	20	29	18	25	13
Lentisphaera_araneosa	6023180	40.9548	0	9	28	8	11	17
Lentisphaera_profundi	5457903	40.5462	2	11	13	6	6	14
Lentzea_albidocapillata	8639486	68.7047	60	156	315	219	211	90
Leptolinea_tardivitalis	3687036	46.8183	8	5	22	15	17	2
Leptonema_illini	4522760	54.2443	8	12	32	6	10	34
Leptospira_interrogans	4630763	35.0442	0	2	4	3	2	1
Leptospirillum_ferrooxidans	2559538	50.0475	12	28	86	64	40	18
Leptothrix_cholodnii	4909403	68.8997	49	93	163	63	136	88
Leptothrix_ochracea	510792	57.9048	6	7	24	8	21	6
Leptotrichia_buccalis	2465610	29.6457	0	0	1	1	0	0
Leucobacter_komagatae	3752337	66.633	74	128	205	114	113	174
Leuconostoc_mesenteroides	2058732	37.6913	0	0	2	2	0	0
Leucothrix_mucor	5185674	47.8404	2	24	16	27	4	11
Lewinella_cohaerens	7298817	44.986	23	22	25	16	12	38
Leyella_stercorea	3097322	48.9219	35	1	8	1	10	33
Liberibacter_asiaticus	1225162	36.4033	0	0	2	1	1	0
Ligilactobacillus_salivarius	2071255	33.1301	0	0	0	0	0	0
Limihaloglobus_sulfuriphilus	3868357	47.0422	0	4	7	4	5	2
Limisphaera_ngatamarikiensis	3908748	64.8395	200	387	855	506	398	496
Limnobacter_alexandrii	3488419	52.5423	6	15	39	24	31	4
Limnobacter_humi	3235113	56.0211	7	22	65	35	49	4
Limosilactobacillus_fermentum	2103331	51.5843	3	15	34	31	16	4
Lishizhenia_tianjinensis	3567068	37.3857	0	0	6	0	0	6
Listeria_monocytogenes	2944528	37.981	0	0	0	0	0	0
Litoreibacter_halocynthiae	3680113	58.1496	12	32	72	56	50	9
Litorilinea_aerophila	6043010	64.6116	171	435	892	307	950	204
Litorivicinus_lipolyticus	2346037	58.7848	10	22	41	30	27	14
Loktanella_salsilacus	3913840	60.0492	20	51	123	74	85	31
Longibacter_salinarum	4406485	59.3327	11	66	78	38	20	87
Longilinea_arvoryzae	4438311	56.8361	28	60	114	69	90	39
Longimicrobium_terrae	6784420	69.4775	363	659	729	514	259	925
Longimonas_halophila	3729970	60.4867	15	50	90	50	70	28
Lonsdalea_populi	3859707	55.4572	9	22	29	22	23	15
Lonsdalea_quercina	3779259	55.1155	6	23	20	15	14	18
Lujinxingia_litoralis	5008384	64.6519	135	336	746	381	486	316
Lujinxingia_vulgaris	5553159	64.5898	147	334	667	301	482	331
Luminiphilus_syltensis	3261541	56.4951	9	27	62	40	45	13
Luteibacter_rhizovicinus	4765486	64.7218	28	53	114	42	74	58
Luteitalea_pratensis	7480314	67.2214	39	469	184	140	129	408
Luteococcus_japonicus	3452849	67.803	45	137	264	106	249	80
Luteolibacter_pohnpeiensis	4667805	53.6328	6	23	56	30	31	20
Luteolibacter_yonseiensis	5727232	60.5847	47	110	266	102	166	134
Lysinibacillus_boronitolerans	4564150	37.5555	0	2	7	2	1	6
Lysinibacillus_capsici	4691642	37.4517	0	1	4	4	0	1
Macellibacteroides_fermentans	3935985	41.8772	0	1	6	1	2	4
Macrococcoides_caseolyticum	2170973	36.6021	0	0	0	0	0	0
Macrococcus_equipercicus	2182654	44.1228	0	0	1	1	0	0
Magnetospirillum_fulvum	3805060	64.6913	84	129	265	139	256	67
Magnetospirillum_gryphiswaldense	4365796	63.285	52	119	202	90	232	43
Mailhella_massiliensis	3465670	59.061	25	53	118	33	80	81
Malaciobacter_marinus	2917098	27.1865	0	0	0	0	0	0
Malaciobacter_mytili	3037595	26.5487	0	0	0	0	0	0
Malacoplasma_iowae	1278574	24.6661	0	0	0	0	0	0
Malonomonas_rubra	3961631	52.4555	19	11	21	18	11	22
Mameliella_alba	5421437	65.1451	63	128	313	208	199	78
Mammaliicoccus_sciuri	2853815	32.531	0	0	0	0	0	0
Maribacter_sedimenticola	4269365	37.4684	1	1	2	2	2	0
Maribellus_luteus	6145806	44.0666	4	10	18	11	6	15
Maridesulfovibrio_salexigens	4289847	47.0928	5	21	21	10	17	20
Marinagarivorans_algicola	4020832	45.0751	4	11	16	9	9	11
Mariniblastus_fucicola	6570840	53.4056	10	11	26	38	2	7
Marinifilum_fragile	4788252	35.8108	0	0	3	2	0	1
Marinilabilia_salmonicolor	4982627	41.9305	4	8	21	10	6	17
Marinimicrobium_koreense	3848416	58.7857	29	46	121	59	100	29
Mariniphaga_anaerophila	5048302	41.765	2	4	8	9	5	0
Marinitoga_litoralis	2295579	26.2502	0	0	0	0	0	0
Marinobacter_adhaerens	4420856	57.1636	2	24	55	36	37	7
Marinobacter_nauticus	3989480	57.4253	6	29	69	37	48	13
Marinobacter_salarius	4630160	56.9881	7	42	79	58	50	20
Marinobacterium_iners	4053293	55.3111	13	16	36	20	37	8
Marinomonas_communis	3854463	45.7469	1	1	8	8	1	1
Marinoscillum_pacificum	6408483	39.6231	1	6	3	1	1	8
Marinospirillum_minutulum	2836070	43.1202	0	4	8	9	3	0
Marinovum_algicola	5396756	65.0251	58	119	214	125	132	118
Mariprofundus_ferrooxydans	2759096	54.186	5	8	16	13	10	5
Maritimibacter_alkaliphilus	4513870	64.1275	38	94	219	158	120	62
Marivivens_donghaensis	2842065	56.6436	12	15	49	34	32	9
Massilibacteroides_vaginae	3710320	40.1116	2	2	15	1	2	16
Mediterranea_massiliensis	3949838	51.6308	7	12	28	8	33	6
Mediterraneibacter_massiliensis	3069885	42.4163	0	2	5	5	2	0
Megamonas_hypermegale	2230342	33.7719	0	0	0	0	0	0
Megasphaera_elsdenii	2566193	52.7074	1	4	25	10	20	0
Meiothermus_ruber	3098881	63.3822	196	319	656	435	665	59
Melioribacter_roseus	3300414	41.3281	1	11	5	3	2	10
Melissococcus_plutonius	2067831	31.2176	0	0	0	0	0	0
Membranihabitans_marinus	5396799	37.7329	0	1	4	2	2	1
Mesoaciditoga_lauensis	2172469	39.818	1	0	2	3	0	0
Mesomycoplasma_hyopneumoniae	921093	28.465	0	0	0	0	0	0
Mesoplasma_florum	793224	27.0205	0	0	0	0	0	0
Mesorhizobium_ciceri	6880454	62.4739	15	55	72	36	27	69
Mesorhizobium_japonicum	6530403	62.9384	10	36	58	46	22	31
Mesorhizobium_loti	7451806	62.349	15	44	63	35	33	49
Mesosutterella_multiformis	2621983	56.8528	2	8	32	15	15	12
Mesoterricola_silvestris	4994678	68.5236	395	844	1796	795	1766	393
Mesotoga_prima	2975953	45.4489	0	6	11	10	3	4
Metallibacterium_scheffleri	3755691	65.8486	14	27	48	27	29	24
Metamycoplasma_hominis	715165	26.9448	0	0	0	0	0	0
Methylacidiphilum_kamchatkense	2202032	40.3356	4	4	15	16	5	2
Methylibium_petroleiphilum	4643639	68.7819	46	83	143	56	111	77
Methylobacillus_flagellatus	2971517	55.7191	6	12	31	23	20	6
Methylobacillus_glycogenes	3248999	53.4427	4	15	28	12	25	10
Methylobacter_luteus	5029135	51.1126	6	11	27	19	18	7
Methylobacter_tundripaludum	4848329	49.4979	17	19	23	24	14	21
Methylobacterium_adhaesivum	4677674	68.4967	74	190	400	124	399	122
Methylobacterium_indicum	7052747	70.5372	183	438	702	305	570	376
Methylobacterium_organophilum	5319780	69.8044	125	212	505	176	439	194
Methylobacterium_oryzae	6286629	69.7738	115	227	449	183	326	249
Methylobacterium_radiotolerans	6899110	71.0354	144	285	563	261	399	288
Methylococcus_capsulatus	3304561	63.5846	28	74	133	86	93	48
Methylocystis_bryophila	4707971	63.1764	91	64	117	58	65	142
Methylocystis_parvus	4529043	63.3554	66	58	77	36	64	92
Methylohalobius_crimeensis	3509607	58.2805	74	57	131	91	108	62
Methylomagnum_ishizawai	5199498	63.4444	278	511	904	458	759	411
Methylomarinovum_caldicuralii	2694844	64.5601	34	96	183	108	167	30
Methylomonas_koyamae	5102400	56.1389	19	28	28	24	28	21
Methylomonas_methanica	5023270	51.6666	14	15	24	17	13	20
Methylophaga_marina	3106976	43.8363	0	1	11	3	3	6
Methylophaga_nitratireducenticrescens	3137100	44.7488	1	3	5	5	2	2
Methylophilus_medardicus	2603080	49.8161	4	4	9	4	9	3
Methylophilus_methylotrophus	2860219	49.603	1	4	10	10	4	1
Methyloprofundus_sedimenti	4290526	41.0246	3	7	6	11	2	2
Methylorubrum_aminovorans	6087464	68.1165	76	175	314	154	263	119
Methylorubrum_extorquens	6123851	67.9965	82	145	269	127	232	110
Methylorubrum_populi	5848997	69.3603	99	226	325	157	289	172
Methylosinus_sporium	3785845	65.2486	21	44	44	16	27	62
Methylosinus_trichosporium	4962262	65.9452	25	30	73	36	41	44
Methylotenera_oryzisoli	2664030	44.8777	3	1	2	5	0	1
Methyloversatilis_discipulorum	4306529	66.5634	14	46	76	27	38	63
Methyloversatilis_universalis	4220164	66.9682	20	48	74	40	52	43
Methylovirgula_ligni	3298588	62.3066	8	9	31	15	20	7
Methylovulum_miyakonense	4687143	50.6502	16	37	94	54	56	32
Micavibrio_aeruginosavorus	2481983	54.713	40	68	79	52	52	77
Microbacterium_lacticum	3086904	70.3053	56	114	255	119	159	132
Microbacterium_paraoxydans	3552313	70.0202	47	126	241	100	181	107
Microbispora_rosea	6884475	71.4512	181	319	747	383	523	311
Microbulbifer_hydrolyticus	4209307	57.6003	14	36	82	41	65	23
Microcella_putealis	2544518	69.0953	23	65	160	56	122	61
Micrococcus_luteus	2543764	72.9343	115	218	458	120	412	223
Microlunatus_phosphovorus	5683123	67.2675	49	95	200	120	127	89
Micromonospora_chalcea	6861996	72.7906	247	363	731	338	514	430
Micropruina_glycogenica	3844677	68.3072	33	100	191	92	160	65
Microvenator_marinus	5847748	55.2113	9	29	52	45	41	4
Microvirga_subterranea	5147802	65.1316	32	88	164	90	135	52
Microvirgula_aerodenitrificans	4127211	64.2789	27	52	109	57	64	53
Miltoncostaea_marina	3370274	76.164	91	210	453	238	303	169
Mitsuokella_multacida	2577056	58.0112	3	6	10	12	4	2
Mobilicoccus_pelagius	3544917	71.89	133	247	501	109	428	312
Mobiluncus_curtisii	2146480	55.4133	12	18	45	22	40	13
Modestobacter_marinus	5109904	74.1322	153	370	687	374	476	312
Modicisalibacter_tunisiensis	3568533	67.2177	16	85	159	63	122	68
Moellerella_wisconsensis	3935981	40.4925	2	7	6	6	0	9
Mogibacterium_pumilum	1862768	40.477	0	0	0	0	0	0
Moraxella_catarrhalis	1994386	41.5613	1	1	6	5	2	1
Moraxella_lacunata	3178664	43.5735	6	39	63	37	51	19
Morganella_morganii	3906921	50.9795	5	9	26	30	8	2
Moritella_marina	4760425	40.6949	9	1	1	2	0	9
Motilimonas_eburnea	4591594	46.1663	3	4	15	6	11	5
Motiliproteus_sediminis	3673986	59.004	14	33	41	40	32	14
Mucilaginibacter_paludis	8408322	42.8552	46	17	27	21	14	55
Mucispirillum_schaedleri	2347083	31.1274	0	0	1	1	0	0
Mumia_flava	4402465	72.0034	54	117	269	170	179	68
Muribaculum_intestinale	3306457	50.1215	1	10	23	2	16	14
Mycetocola_saprophilus	3451363	66.1367	61	135	344	106	325	92
Mycetohabitans_rhizoxinica	3750138	60.7058	16	26	30	30	17	24
Mycoavidus_cysteinexigens	2795004	48.936	3	3	11	11	5	1
Mycobacterium_leprae	3187112	57.8103	10	23	46	30	16	31
Mycobacterium_tuberculosis	4411532	65.6147	38	98	290	250	139	31
Mycobacteroides_abscessus	5082434	64.1445	38	68	159	114	116	32
Mycolicibacter_terrae	4532317	68.4265	51	103	258	178	186	40
Mycolicibacterium_fortuitum	6413573	66.1807	31	91	191	123	161	22
Mycoplasma_suis	709270	31.0772	0	0	1	1	0	0
Mycoplasmoides_pneumoniae	823017	39.9409	2	2	2	0	2	4
Mycoplasmopsis_agalactiae	916806	29.7148	0	0	0	0	0	0
Mycoplasmopsis_bovis	924455	29.2972	0	0	0	0	0	0
Mycoplasmopsis_felis	958349	24.4409	0	0	0	0	0	0
Myroides_odoratus	4253607	35.8607	0	17	6	2	0	21
Myxococcus_fulvus	10824667	69.9926	246	551	1248	755	773	445
Myxococcus_xanthus	9139763	68.8912	175	369	763	474	534	256
Naasia_aerilata	3391135	71.1508	49	99	216	86	113	145
Nannocystis_exedens	12059053	72.1137	203	515	1110	359	925	493
Natronogracilivirga_saccharolytica	3750541	49.6749	2	10	21	13	15	5
Nautilia_profundicola	1676444	33.5075	0	1	0	1	0	0
Neisseria_gonorrhoeae	2171755	52.598	23	40	37	21	31	46
Neisseria_meningitidis	2157444	51.7663	18	20	36	17	29	26
Neobacillus_drentensis	5305306	38.9071	2	3	8	6	3	3
Neobacillus_niacini	6183708	38.158	1	2	6	6	1	2
Neolewinella_persica	7082771	51.5196	38	100	166	61	88	140
Neorhizobium_galegae	6455027	61.2298	31	31	72	41	50	42
Neptuniibacter_caesariensis	3924755	46.0228	2	3	18	10	4	9
Neptunomonas_phycophila	3976465	45.5007	1	3	6	5	4	1
Nesterenkonia_massiliensis	2672431	62.1581	10	34	82	42	66	15
Nevskia_ramosa	4515285	64.4186	18	23	41	18	31	28
Niabella_aurantiaca	5927438	48.6226	10	31	80	65	41	14
Niastella_koreensis	9033684	44.8697	15	30	61	22	45	36
Nisaea_acidiphila	4746001	62.9927	10	35	90	62	39	31
Nissabacter_archeti	4977390	58.5205	12	57	111	71	52	48
Nitratifractor_salsuginis	2101285	53.9119	10	31	92	52	72	9
Nitratireductor_aquibiodomus	4352929	61.3568	17	36	68	49	40	31
Nitratireductor_aquimarinus	4571666	62.158	23	45	89	48	40	61
Nitratiruptor_tergarcus	1929433	36.8443	0	0	2	2	0	0
Nitriliruptor_alkaliphilus	5558097	72.0482	66	193	452	159	320	198
Nitrincola_lacisaponensis	3412133	52.0693	4	10	18	22	9	1
Nitrobacter_hamburgensis	5011522	61.6173	17	26	53	27	28	37
Nitrobacter_vulgaris	3900573	59.8316	15	7	41	26	13	22
Nitrobacter_winogradskyi	3402093	62.049	16	17	39	32	21	18
Nitrolancea_hollandica	3888104	62.5602	23	149	110	96	40	137
Nitrosomonas_europaea	2812094	50.7182	5	8	21	25	6	3
Nitrosomonas_ureae	3307820	44.4832	3	1	15	14	5	0
Nitrosophilus_alvini	1807889	37.7309	3	0	0	0	3	0
Nitrosophilus_kaiyonis	1769550	28.9428	0	0	1	0	0	1
Nitrosophilus_labii	2092987	33.4414	0	1	0	0	0	1
Nitrosospira_multiformis	3234309	53.8771	12	38	65	55	30	28
Nitrosovibrio_tenuis	3098034	53.1835	14	28	56	38	30	29
Nitrospina_gracilis	3077713	56.0188	32	42	85	57	54	44
Nitrospina_watsonii	3011914	57.1647	43	44	67	40	31	80
Nitrospira_lenta	3756190	57.8849	9	34	62	67	22	12
Nitrospirillum_amazonense	7382386	67.4835	187	391	749	302	682	261
Niveibacterium_microcysteis	4854389	64.1444	20	28	74	38	54	21
Niveibacterium_umoris	4801105	64.3991	14	39	83	49	53	28
Nocardia_asteroides	6983363	69.8758	124	203	530	212	482	143
Nocardioides_albus	5655249	68.9272	57	127	264	153	216	69
Nocardioides_luteus	4956498	69.7451	54	151	278	121	284	60
Nocardiopsis_dassonvillei	6541269	72.7322	349	774	1587	626	1037	967
Nonomuraea_pusilla	8992127	72.4843	312	727	1260	686	876	654
Nosocomiicoccus_ampullae	1551959	34.4692	0	0	0	0	0	0
Nostocoides_japonicum	5162321	70.9069	137	245	562	246	337	331
Novacetimonas_hansenii	3549186	59.5439	71	133	217	176	146	83
Novosphingobium_aromaticivorans	4233314	65.1126	44	68	128	87	94	51
Novosphingobium_capsulatum	4836455	65.7213	65	117	179	98	141	113
Novosphingobium_resinovorum	6918128	64.9255	95	161	206	114	146	193
Obesumbacterium_proteus	4667142	48.9517	63	6	13	14	2	65
Occultella_glacieicola	5339675	71.3827	101	263	563	316	387	196
Oceanibaculum_nanhaiense	3843501	65.1421	30	73	96	58	84	49
Oceanicoccus_sagamiensis	4472079	47.7047	7	15	42	17	35	11
Oceanimonas_baumannii	3749952	55.737	20	39	76	51	62	22
Oceanimonas_doudoroffii	3832938	60.0339	18	82	137	75	122	38
Oceanisphaera_litoralis	3356276	58.4714	52	95	95	54	56	127
Oceanispirochaeta_crateris	4012482	43.2393	1	4	22	14	12	1
Oceanithermus_profundus	2439291	69.8148	102	195	300	201	255	127
Oceanobacter_kriegii	4505834	55.2357	8	95	29	18	23	89
Oceanospirillum_multiglobuliferum	3512709	45.3658	1	3	5	7	2	0
Octadecabacter_temperatus	3264628	54.683	11	23	33	24	26	14
Odoribacter_splanchnicus	4393364	43.3565	0	7	25	23	5	4
Oerskovia_turbata	4025089	72.2195	119	287	599	295	434	250
Olegusella_massiliensis	1806744	49.2417	3	3	5	5	4	1
Oleiphilus_messinensis	6379281	47.7966	6	21	36	29	30	4
Oligella_ureolytica	2832856	44.8544	0	7	9	9	3	4
Oligella_urethralis	2420065	46.5636	0	7	8	11	3	1
Oligoflexus_tunisiensis	7569109	54.3439	13	45	119	70	77	27
Oligosphaera_ethanolica	5729305	60.208	60	107	261	63	144	214
Olsenella_uli	2051896	64.6975	16	65	131	80	61	60
Opitutus_terrae	5957605	65.3411	22	58	136	45	62	92
Oribacterium_sinus	2727810	42.6492	0	6	7	6	4	3
Orientia_tsutsugamushi	2008987	30.5138	0	0	0	0	0	0
Ornithinibacter_aureus	3695644	70.6429	67	179	372	203	252	141
Ornithinimicrobium_humiphilum	3437881	73.0031	99	221	436	187	367	170
Ornithobacterium_rhinotracheale	2397867	37.4553	0	1	2	2	0	1
Owenweeksia_hongkongensis	4000057	40.2335	0	2	6	2	3	3
Pacificimonas_flava	3253933	64.2253	32	60	65	53	38	58
Paenalcaligenes_hominis	2731429	48.2815	5	16	21	24	18	0
Paenarthrobacter_aurescens	4313228	62.0307	26	68	193	95	129	56
Paenibacillus_polymyxa	5820553	45.3776	1	7	19	20	3	3
Paeniglutamicibacter_sulfureus	4553216	64.7156	58	137	259	123	191	126
Paludibacter_propionicigenes	3685504	38.8567	0	2	0	0	1	1
Paludibacterium_paludis	4069732	62.5964	29	48	107	70	74	33
Paludibaculum_fermentans	9532094	63.0465	88	231	483	254	293	241
Paludisphaera_borealis	7651896	66.2645	110	234	499	246	425	147
Pandoraea_apista	5571260	62.6331	24	59	113	68	52	70
Pandoraea_commovens	6056872	62.6655	19	44	117	62	46	69
Pandoraea_fibrosis	5592065	62.8152	21	59	131	70	53	78
Pandoraea_pnomenusa	5385946	64.8879	36	88	152	87	60	121
Pandoraea_sputorum	5743123	62.7755	19	49	131	62	52	80
Pantoea_agglomerans	4692018	55.109	6	11	24	21	10	9
Parabacteroides_distasonis	5112778	45.1272	2	9	20	14	12	4
Paraburkholderia_caribensis	9482704	62.4597	34	52	132	91	46	73
Paraburkholderia_fungorum	9058983	61.7501	32	51	112	82	48	56
Paraburkholderia_graminis	7508450	62.8339	36	35	79	55	29	60
Paraburkholderia_phenoliruptrix	7651131	63.1452	38	56	89	58	51	69
Parachlamydia_acanthamoebae	3072383	39.0289	0	3	11	10	4	0
Paracholeplasma_morum	1556252	34.9939	0	0	1	1	0	0
Paraclostridium_bifermentans	3566216	28.5755	0	0	0	0	0	0
Paracoccus_aminovorans	4038130	67.4175	54	139	226	128	212	63
Paracoccus_denitrificans	5236194	66.7993	69	155	275	185	201	92
Paracoccus_marcusii	4077279	66.4393	77	189	347	200	306	86
Paracoccus_pantotrophus	4409379	67.6038	90	178	290	187	221	127
Paracoccus_sanguinis	3373772	70.897	175	301	587	278	393	332
Paracoccus_yeei	4620225	67.39	105	195	367	206	340	98
Paraeggerthella_hongkongensis	2801926	60.8933	9	26	70	37	29	36
Parafannyhessea_umbonata	2353193	64.9452	8	21	51	34	19	26
Paraferrimonas_haliotis	3253032	47.0161	1	3	4	5	2	1
Paraferrimonas_sedimenticola	3802234	50.7828	0	6	14	8	1	11
Parafilimonas_terrae	4985410	39.5828	0	4	3	6	1	0
Parafrankia_elaeagni	7589313	71.6701	402	599	1205	750	775	623
Paraglaciecola_mesophila	5055761	44.3191	2	7	4	9	4	0
Paramuribaculum_intestinale	2929043	52.9154	8	9	13	1	13	14
Paraprevotella_clara	4187245	48.2605	2	12	20	18	8	7
Pararobbsia_silviterrae	6642683	64.2358	56	118	108	51	39	188
Parasaccharibacter_apium	1978091	59.3221	19	53	121	62	105	21
Parashewanella_spongiae	5468749	39.6304	0	5	3	5	1	2
Parasulfuritortus_cantonensis	3221998	67.5299	31	81	149	35	168	49
Parasutterella_excrementihominis	2831696	48.1413	0	1	3	2	1	1
Paratractidigestivibacter_faecalis	2107986	65.5046	18	38	115	37	87	42
Parazoarcus_communis	5004685	62.4684	52	96	156	98	130	58
Parolsenella_catena	1796691	65.6043	8	23	66	21	47	26
Parvibacter_caecicola	2412878	62.4346	11	48	147	44	75	80
Parvivirga_hydrogeniphila	1840996	67.6473	3	19	31	27	16	7
Parvularcula_bermudensis	2902643	60.6561	32	91	172	109	135	47
Patulibacter_minatonensis	5521807	74.0288	127	378	773	308	457	447
Paucimonas_lemoignei	4215120	57.8231	4	7	24	22	12	1
Pauljensenia_hongkongensis	2141493	68.4266	87	230	409	196	288	229
Pectobacterium_brasiliense	4851982	52.1507	2	8	21	16	6	9
Pectobacterium_carotovorum	4892225	52.0681	4	2	28	17	5	11
Pediococcus_damnosus	2173661	38.2849	0	0	0	0	0	0
Pedobacter_heparinus	5167383	42.0489	4	12	23	27	10	1
Pedococcus_dokdonensis	3942164	71.2227	83	202	387	198	301	144
Pelagicoccus_mobilis	7518465	53.5039	18	94	129	60	101	76
Pelobacter_seleniigenes	5088373	54.1912	23	40	80	60	58	24
Pelosinus_fermentans	5027115	39.7899	0	5	10	9	1	4
Peptoniphilus_asaccharolyticus	2320207	32.3948	0	0	4	1	0	3
Peptoniphilus_harei	1929566	33.8571	0	1	0	0	1	0
Peptostreptococcus_anaerobius	2083092	35.8807	0	0	1	1	0	0
Peredibacter_starrii	4153408	42.6994	0	0	10	8	1	1
Peribacillus_simplex	5645783	39.8974	1	3	13	9	3	5
Peristeroidobacter_soli	9374132	62.5734	25	64	103	76	60	54
Perlabentimonas_gracilis	4365425	43.4776	6	17	23	14	12	18
Perlucidibaca_piscinae	2424065	64.9125	10	23	44	23	32	15
Persephonella_marina	1983966	37.0805	0	1	4	1	1	3
Persicimonas_caeni	8047306	63.8052	36	166	270	107	133	211
Persicimonas_caeni	8047306	63.8052	36	166	270	107	133	211
Petrimonas_mucosa	3717632	47.9738	2	10	25	18	19	0
Petrotoga_miotherma	2107090	33.9747	0	124	16	3	0	134
Petrotoga_mobilis	2169548	34.1232	2	113	14	6	0	123
Phaeobacter_gallaeciensis	4540155	59.4374	19	54	132	90	77	32
Phaeobacter_inhibens	4248079	59.8592	25	64	109	76	77	39
Phaeobacter_piscinae	4227039	60.1069	25	70	137	88	89	51
Phaeodactylibacter_xiamenensis	7868778	51.0121	21	72	158	98	107	43
Phascolarctobacterium_faecium	2454371	43.7041	0	0	2	1	1	0
Phenylobacterium_aquaticum	5245083	68.8667	162	218	501	155	453	230
Phenylobacterium_deserti	3878658	68.1768	25	76	165	90	136	30
Phocaeicola_abscessus	2536876	47.1995	2	5	6	3	6	4
Photobacterium_damselae	4427003	40.8711	0	2	5	1	0	5
Photobacterium_leiognathi	4783440	41.1683	0	0	4	1	2	1
Photobacterium_phosphoreum	4550107	38.6275	0	3	6	4	1	4
Photorhabdus_laumondii	5688987	42.8254	3	3	22	18	6	4
Photorhabdus_luminescens	5464970	42.9288	0	6	14	10	6	4
Phycicoccus_jejuensis	3985545	73.5385	93	244	526	171	401	241
Phycisphaera_mikurensis	3884382	73.2189	230	338	601	286	362	416
Phyllobacterium_myrsinacearum	5424106	59.3254	7	25	66	39	42	15
Phyllobacterium_zundukense	6208009	57.2232	8	17	34	26	18	13
Phytobacter_diazotrophicus	6057347	53.0598	81	53	42	41	20	115
Pigmentibacter_ruber	3637851	29.5662	0	0	2	2	0	0
Pigmentiphaga_litoralis	5594594	64.6073	56	98	188	112	134	83
Pimelobacter_simplex	5637360	72.8502	119	239	498	179	507	138
Pirellula_staleyi	6196199	57.4647	8	17	46	15	33	22
Piscinibacter_gummiphilus	6398100	69.7235	103	202	441	140	374	150
Piscirickettsia_salmonis	3351503	39.6823	2	4	7	5	4	4
Planctomicrobium_piriforme	6317004	58.7615	36	312	104	69	81	287
Planctomyces_bekefii	2781494	55.7183	27	163	102	81	26	171
Planococcus_citreus	3429284	48.5689	8	2	3	4	1	8
Planomonospora_parontospora	7760061	72.6426	348	677	1441	723	978	682
Planotetraspora_mira	9027692	69.2989	145	300	604	350	436	226
Plantactinospora_mayteni	9841081	71.5037	261	535	1167	632	662	593
Plantibacter_flavus	4317755	69.0606	39	135	258	84	141	193
Plesiomonas_shigelloides	3860786	51.7189	1	6	14	16	2	3
Pluralibacter_gergoviae	5408082	58.9684	13	32	55	42	26	28
Polaribacter_filamentus	4281931	31.3607	0	0	0	0	0	0
Polyangium_aurulentum	12320079	69.4263	365	591	1419	863	927	503
Polymorphobacter_fuscus	3371741	66.8411	46	69	131	82	105	53
Polymorphobacter_multimanifer	3921994	65.8555	59	124	234	163	179	61
Polynucleobacter_asymbioticus	2159490	44.8341	1	3	5	6	3	0
Polynucleobacter_necessarius	1825583	45.3883	0	1	3	2	1	1
Polynucleobacter_paneuropaeus	1708534	46.0768	1	1	5	5	2	0
Pontibacter_actiniarum	4974797	53.1587	8	22	44	33	23	18
Ponticaulis_koreensis	3400379	54.8117	6	16	13	9	16	10
Ponticoccus_alexandrii	5091427	66.1671	61	161	324	174	154	194
Pontiella_desulfatans	8658305	56.3218	35	96	187	152	100	59
Pontimonas_salivibrio	1760810	58.3348	3	11	62	21	40	13
Porphyromonas_asaccharolytica	2186370	52.4682	0	2	7	2	5	1
Porticoccus_litoralis	2270614	53.0633	7	10	32	26	18	4
Poseidonibacter_lekithochrous	3568672	28.4539	0	0	1	1	0	0
Povalibacter_uvarum	6321800	62.8238	17	51	96	47	31	72
Prauserella_rugosa	5279998	69.9795	52	124	322	170	174	138
Prescottella_equi	5438826	68.684	48	126	260	147	176	98
Prevotella_melaninogenica	3168282	40.9833	17	37	5	4	5	49
Prevotellamassilia_timonensis	3475353	48.9067	4	23	56	7	23	50
Priestia_megaterium	5600120	37.6146	0	0	2	2	0	0
Prolixibacter_bellariivorans	5189911	44.2557	1	7	7	4	4	6
Promicromonospora_citrea	5016341	73.5174	145	291	555	331	457	165
Propionibacterium_freudenreichii	2507188	67.4322	19	107	201	62	136	123
Propioniciclava_tarda	2974143	69.3744	38	53	137	61	106	52
Propionicimonas_paludicola	3262476	68.1575	24	67	130	51	92	76
Propionimicrobium_lymphophilum	2266775	55.7911	2	7	26	10	19	5
Propionivibrio_dicarboxylicus	4534676	61.2777	14	13	50	25	32	16
Prosthecobacter_fusiformis	5828112	56.664	68	164	358	128	231	198
Prosthecochloris_aestuarii	2579695	50.1051	2	10	12	14	4	6
Proteiniclasticum_ruminis	3118301	43.0731	0	0	5	4	0	1
Proteiniphilum_acetatigenes	4776693	43.1379	6	15	17	15	6	17
Proteus_mirabilis	4099895	38.8758	0	2	4	5	1	0
Proteus_vulgaris	3973583	37.8692	1	0	2	3	0	0
Protofrankia_coriariae	5795263	70.158	181	344	759	340	396	523
Providencia_alcalifaciens	3990106	41.9886	0	7	6	9	1	3
Pseudarthrobacter_polychromogenes	4349807	65.8028	61	129	321	168	244	87
Pseudazoarcus_pumilus	3225512	66.5346	15	31	70	33	47	28
Pseudescherichia_vulneris	4398823	49.2016	1	8	34	23	16	3
Pseudidiomarina_taiwanensis	2195789	49.4788	0	2	6	5	2	1
Pseudoalteromonas_haloplanktis	3972527	40.2419	0	15	5	2	1	15
Pseudoalteromonas_luteoviolacea	6043625	41.7841	0	2	7	5	3	1
Pseudobacteriovorax_antillogorgiicola	7271010	45.9377	7	12	52	40	22	9
Pseudobdellovibrio_exovorus	2657893	41.9155	0	4	2	3	3	0
Pseudoclavibacter_helvolus	3910285	67.0522	32	66	139	75	81	70
Pseudodesulfovibrio_indicus	3958645	63.486	94	240	283	112	277	218
Pseudofrankia_inefficax	8815781	72.314	187	504	959	408	714	485
Pseudoglutamicibacter_cumminsii	2259253	60.3864	6	10	38	20	22	11
Pseudohongiella_spirulinae	3345119	54.0046	0	15	26	19	16	5
Pseudolabrys_taiwanensis	5593741	64.3918	43	35	55	19	30	79
Pseudolysinimonas_kribbensis	3544872	71.28	36	90	189	98	95	101
Pseudomonas_aeruginosa	6264404	66.5557	40	92	196	61	151	94
Pseudomonas_chlororaphis	6827675	63.0631	31	87	217	83	175	58
Pseudomonas_protegens	6868303	63.3901	59	171	296	126	287	92
Pseudomonas_putida	6156701	62.3308	33	87	177	91	150	44
Pseudomonas_syringae	5868373	58.9858	22	46	65	56	47	23
Pseudomonas_viridiflava	6093513	59.1784	13	27	86	58	44	19
Pseudonocardia_thermophila	6098214	72.9326	86	260	583	298	423	178
Pseudooceanicola_marinus	4496514	66.719	69	197	417	148	291	225
Pseudooceanicola_nitratireducens	3496113	64.2429	55	162	337	159	222	158
Pseudorhodobacter_antarcticus	3796802	59.1807	62	161	350	242	215	92
Pseudosulfitobacter_pseudonitzschiae	4933696	61.7347	27	82	169	119	107	37
Pseudothauera_hydrothermalis	3059321	63.5794	17	40	66	47	54	20
Pseudothermotoga_thermarum	2039943	40.3241	0	0	1	1	0	0
Psittacicella_hinzii	2475825	35.5096	0	0	0	0	0	0
Psychrilyobacter_atlanticus	3539325	31.8239	0	1	1	1	0	1
Psychrobacter_faecalis	3072668	43.6393	0	2	4	1	3	2
Psychrobacter_immobilis	3243066	42.835	0	3	0	0	1	2
Psychromonas_antarctica	3916717	39.9808	0	2	4	6	0	0
Psychromonas_arctica	4745897	37.614	1	2	4	3	3	0
Psychroserpens_burtonensis	3976448	33.369	0	1	0	1	0	0
Psychrosphaera_saromensis	3635560	37.7582	0	7	1	1	0	7
Puia_dinghuensis	7182087	52.6325	44	121	301	207	162	84
Puniceicoccus_vermicola	5204456	54.6672	10	71	142	79	76	68
Pusillimonas_noertemannii	4207384	62.5779	29	69	199	105	144	41
Pyramidobacter_piscolens	2686623	59.6917	5	4	20	14	14	1
Pyrinomonas_methylaliphatogenes	3788560	59.3655	5	20	41	43	8	11
Qipengyuania_aquimaris	2662510	61.7706	8	24	31	25	25	11
Qipengyuania_flava	3229668	63.6293	15	41	61	56	41	14
Quatrionicoccus_australiensis	4171110	61.2943	32	42	53	26	51	37
Quisquiliibacterium_transsilvanicum	4260141	69.7366	74	123	241	152	113	149
Rahnella_aquatilis	5448900	52.0765	52	16	43	25	12	72
Rahnella_inusitata	5471205	52.8843	20	12	25	24	7	26
Ralstonia_insidiosa	6177004	62.9533	31	46	128	71	73	49
Ralstonia_pickettii	5254771	63.5201	26	47	94	51	55	52
Ralstonia_pseudosolanacearum	5810927	66.9692	55	96	178	95	126	97
Raoultibacter_massiliensis	3656448	58.8182	9	20	101	42	47	39
Rariglobus_hedericola	4146955	60.6284	37	77	135	31	170	34
Rathayibacter_rathayi	3103889	69.3826	83	126	220	64	153	196
Rectinema_subterraneum	2823438	52.1356	7	20	35	37	16	7
Reichenbachiella_agariperforans	5034103	43.3516	0	3	5	5	1	2
Reinekea_forsetii	3660060	52.9984	9	18	38	18	25	21
Rheinheimera_baltica	4165018	46.3453	0	5	3	4	1	3
Rhizobium_anhuiense	7327117	60.9749	29	29	64	26	43	49
Rhizobium_bangladeshense	6348611	60.9143	36	29	57	32	33	54
Rhizobium_binae	7055288	61.0726	37	27	64	39	33	53
Rhizobium_esperanzae	6478651	61.1171	48	33	57	41	26	69
Rhizobium_etli	6756853	61.0426	36	28	62	44	28	53
Rhizobium_leguminosarum	7598116	60.6649	17	38	80	35	47	52
Rhizobium_lentis	6423001	61.1911	47	32	42	23	34	61
Rhizobium_phaseoli	6726041	61.3404	47	26	67	29	36	70
Rhizobium_tropici	6686334	59.49	47	28	52	43	17	64
Rhodanobacter_denitrificans	4134749	67.6204	57	59	91	41	62	97
Rhodanobacter_lindaniclasticus	4060504	67.5643	40	85	90	37	56	109
Rhodobacter_capsulatus	3871920	66.5586	95	183	356	262	229	127
Rhodobium_orientis	5156171	65.4991	16	60	96	37	48	71
Rhodoblastus_acidophilus	4711496	65.2356	42	41	83	39	72	52
Rhodoblastus_sphagnicola	5092596	63.9286	25	44	84	40	69	43
Rhodocaloribacter_litoris	4502320	67.2957	89	263	522	204	463	175
Rhodococcus_rhodochrous	5612657	68.0856	43	101	218	82	194	74
Rhodocyclus_gracilis	2929090	64.4291	15	28	59	19	43	34
Rhodocyclus_purpureus	3617966	66.1033	21	35	60	25	55	31
Rhodoglobus_vestalii	2835882	59.7929	19	24	67	36	50	21
Rhodohalobacter_halophilus	3122722	44.4285	2	3	8	6	3	3
Rhodoluna_lacicola	1430433	51.5268	0	2	2	3	1	0
Rhodomicrobium_vannielii	4014469	62.2484	11	13	51	34	21	19
Rhodopirellula_baltica	7145576	55.4033	35	41	67	45	22	74
Rhodoplanes_elegans	6538588	69.469	100	138	237	63	132	255
Rhodoplanes_serenus	5590009	70.2141	75	96	209	63	111	178
Rhodopseudomonas_palustris	5457289	65.0339	57	57	52	28	37	96
Rhodospirillum_rubrum	4352825	65.4473	169	292	568	181	593	220
Rhodothermus_marinus	3386737	64.3039	19	51	104	87	71	14
Rhodovulum_sulfidophilum	4196493	66.8483	82	195	328	234	209	143
Rickettsia_bellii	1579798	31.692	0	0	0	0	0	0
Rickettsia_prowazekii	1109804	29.006	0	0	0	0	0	0
Rickettsia_rickettsii	1257710	32.4674	0	0	0	0	0	0
Rickettsia_typhi	1112372	28.9189	0	0	0	0	0	0
Riemerella_anatipestifer	2175511	35.0084	0	2	3	3	2	0
Rikenella_microfusus	2880076	57.0027	6	19	61	39	16	29
Rivibacter_subsaxonicus	3942086	69.3586	34	39	76	35	64	38
Rivihabitans_pingtungensis	3709303	62.641	43	66	137	47	137	51
Robbsia_andropogonis	6828120	58.7769	25	48	94	70	46	46
Romboutsia_ilealis	2588193	27.8319	0	0	0	0	0	0
Roseateles_depolymerans	5681722	66.5672	112	230	420	183	335	201
Roseburia_faecis	3567818	42.9126	0	1	2	2	0	1
Roseibacillus_ishigakijimensis	4141563	59.3352	105	200	413	160	440	98
Roseicyclus_marinus	3620588	65.0161	48	181	338	224	204	105
Roseiflexus_castenholzii	5723298	60.6901	58	176	129	65	45	236
Roseisolibacter_agri	5928727	73.895	116	225	423	212	232	257
Roseitalea_porphyridii	3539672	66.5591	36	81	66	47	42	89
Roseivirga_ehrenbergii	4251438	39.3238	2	1	4	5	1	0
Rosenbergiella_epipactidis	3217961	47.7515	2	7	13	13	5	4
Roseobacter_denitrificans	4308791	58.8992	21	59	100	90	71	17
Roseobacter_litoralis	4745450	57.2311	14	47	79	79	41	19
Roseomonas_mucosa	4996294	70.2882	193	349	640	315	509	318
Roseovarius_indicus	6173065	64.3526	59	221	464	297	279	144
Roseovarius_tolerans	3855105	63.519	36	93	211	145	138	45
Rothia_dentocariosa	2506025	53.6877	5	11	49	21	33	8
Rouxiella_badensis	5082781	52.8035	6	10	20	18	9	9
Ruania_albidiflava	4174923	70.0477	73	137	337	191	219	117
Rubricoccus_marinus	4430441	68.7895	87	218	285	122	196	202
Rubripirellula_obstinata	7094218	54.2602	11	38	85	32	23	75
Rubrivirga_marina	4981075	72.4085	214	505	777	324	495	465
Rubrivivax_gelatinosus	5075359	71.4347	69	139	193	72	176	122
Rubrobacter_radiotolerans	3398074	66.5222	37	165	374	383	118	64
Rudaea_cellulosilytica	4343639	63.6472	9	10	27	13	13	15
Ruegeria_atlantica	4816147	56.38	12	26	64	44	43	13
Ruegeria_pomeroyi	4601048	64.0696	68	136	229	192	171	50
Rufibacter_tibetensis	5413467	47.4261	11	17	48	29	42	5
Rugamonas_rubra	6830503	66.9558	64	71	164	55	111	118
Rugosibacter_aromaticivorans	2934611	55.1469	7	22	29	22	25	10
Ruminobacter_amylophilus	2815061	42.6453	0	0	1	0	1	0
Rummeliibacillus_stabekisii	3264943	37.303	0	1	0	1	0	0
Runella_slithyformis	6919729	46.4233	28	43	79	75	56	17
Saccharicrinis_fermentans	5982061	37.5517	0	4	4	3	4	0
Saccharomonospora_viridis	4308349	67.3151	24	107	223	136	126	82
Saccharopolyspora_erythraea	8212805	71.146	98	247	563	321	296	265
Saccharopolyspora_hirsuta	7549392	71.403	112	279	562	294	393	234
Saccharospirillum_mangrovi	3686911	57.3713	8	12	37	23	27	6
Saccharothrix_australiensis	7861373	73.4585	258	563	975	567	494	674
Saccharothrix_longispora	8375440	73.1381	193	490	1035	580	712	351
Saezia_sanguinis	3349558	52.417	4	16	39	34	15	9
Salegentibacter_salegens	4010099	37.2133	1	2	4	5	1	0
Salibacter_halophilus	3122189	40.3087	0	0	1	0	1	0
Salinibacter_ruber	3901694	65.6974	81	207	449	283	249	160
Salinibacterium_amurskyense	2776536	61.8759	7	17	44	24	35	8
Salinibius_halmophilus	3700607	48.4639	1	3	7	3	5	3
Salinicoccus_roseus	2557957	50.0081	0	5	6	8	1	2
Salinicola_salarius	3883667	62.5254	11	37	48	31	32	32
Salinisphaera_halophila	3791007	67.3978	12	31	67	25	49	34
Salinispora_arenicola	5867409	69.505	102	253	535	298	343	219
Salinivibrio_kushneri	3449603	50.652	1	5	12	9	4	5
Salinivibrio_proteolyticus	3753148	49.7107	2	5	17	13	7	3
Salinivirga_cyanobacteriivorans	4812386	39.0344	0	4	4	1	4	3
Salipiger_mucosus	5689389	67.0566	53	128	273	166	156	121
Salipiger_thiooxidans	5871369	67.3042	68	185	368	197	213	187
Salisaeta_longa	3399024	63.4691	14	83	140	82	124	20
Salmonella_enterica	4951383	52.2389	5	12	17	17	9	8
Sandaracinus_amylolyticus	10327335	72.0359	57	121	293	201	161	98
Sandarakinorhabdus_limnophila	2613739	64.487	20	57	94	54	85	26
Sanguibacter_keddieii	4253413	71.8865	122	222	472	160	418	209
Sanguibacteroides_justesenii	3434369	42.1238	3	10	26	27	7	5
Saprospira_grandis	4400185	46.3616	36	14	84	21	44	67
Sarcina_ventriculi	2457263	27.2261	0	0	0	0	0	0
Scardovia_inopinata	1797862	48.6334	6	9	25	15	20	5
Schaalia_odontolytica	2454426	64.8642	24	45	130	43	115	40
Schaalia_turicensis	1967755	56.7074	2	8	33	7	28	8
Schleiferia_thermophila	2599013	42.9191	1	7	15	6	11	6
Schlesneria_paludicola	8702386	55.2575	17	30	75	62	25	35
Sebaldella_termitidis	4486650	33.3757	0	0	0	0	0	0
Sedimenticola_selenatireducens	4267199	56.3947	13	38	108	65	71	22
Sedimentisphaera_salicampi	3192293	46.3136	0	2	8	8	2	0
Sediminibacterium_salmoneum	3246830	38.5781	2	3	4	5	1	3
Segatella_copri	3551614	44.9019	1	7	10	2	6	10
Segetibacter_koreensis	6107890	37.4093	2	4	7	9	1	3
Seleniivibrio_woodruffii	2925294	48.2285	2	6	8	8	7	1
Selenomonas_sputigena	2568361	57.107	1	5	6	10	2	0
Senegalimassilia_anaerobia	2398022	60.9286	9	29	71	27	34	45
Serinicoccus_chungangensis	3463442	73.1366	104	254	507	348	324	161
Serinicoccus_marinus	3396505	72.2147	74	181	382	275	242	100
Serratia_marcescens	5238537	59.4521	5	13	34	29	13	8
Serratia_nevei	5464446	59.4554	9	19	31	30	17	10
Shewanella_putrefaciens	4631110	44.6599	1	5	18	13	7	4
Shigella_dysenteriae	5192674	50.6229	22	10	14	17	5	24
Shimia_thalassica	4358316	55.7232	11	27	51	38	42	8
Shinella_granuli	6590828	65.0341	67	73	108	65	76	98
Shinella_zoogloeoides	4848065	64.4275	35	44	107	56	63	62
Sideroxyarcus_emersonii	2738141	60.0335	15	29	34	31	17	26
Sideroxydans_lithotrophicus	3003656	57.5417	39	53	35	35	42	49
Silicimonas_algicola	4351658	65.2583	32	96	147	130	88	49
Silvanigrella_aquatica	3421598	32.6481	0	0	6	2	4	0
Silvibacterium_bohemicum	6459122	58.217	10	81	72	60	39	59
Silvimonas_terrae	4826664	58.9701	45	65	141	71	90	80
Singulisphaera_acidiphila	9755686	62.2335	117	232	487	307	351	164
Sinomonas_atrocyanea	4432914	71.4467	113	261	574	246	435	233
Sinorhizobium_fredii	6810864	62.1786	90	37	60	34	26	123
Sinorhizobium_meliloti	6693185	62.1714	89	39	69	58	39	97
Siphonobacter_aquaeclarae	6189941	54.2696	10	119	92	54	63	83
Slackia_exigua	2102748	62.1649	5	16	32	24	18	9
Sneathia_sanguinegens	1259487	26.6123	0	0	0	0	0	0
Snodgrassella_alvi	2527978	41.2659	0	0	6	4	2	0
Sodaliphilus_pleomorphus	3340670	54.4236	4	13	38	18	29	7
Solibacillus_isronensis	4019895	38.7638	0	3	2	1	0	4
Solimonas_soli	4186503	68.4566	32	78	67	12	18	142
Solirubrobacter_pauli	7135497	72.1006	55	122	282	164	224	60
Solobacterium_moorei	2615268	37.1668	0	0	0	0	0	0
Sorangium_cellulosum	13033779	71.3757	213	426	1059	726	521	418
Sphaerisporangium_melleum	8642818	71.6131	269	579	1123	458	882	551
Sphaerobacter_thermophilus	3993764	68.1094	35	269	236	110	159	254
Sphaerochaeta_globosa	3316466	48.8743	7	14	29	30	17	2
Sphaerotilus_natans	4630083	69.9127	64	132	227	100	188	99
Sphaerotilus_sulfidivorans	4430992	69.8238	54	139	191	71	163	118
Sphingobacterium_spiritivorum	5138280	39.8486	1	1	4	6	0	0
Sphingobium_fuliginis	4984172	64.6713	78	190	229	169	146	171
Sphingobium_indicum	3945731	65.0093	78	175	181	163	136	120
Sphingobium_xenophagum	4602637	63.1854	58	98	161	129	98	79
Sphingobium_yanoikuyae	5532633	64.2309	83	139	197	96	183	122
Sphingomonas_koreensis	4819238	65.9508	42	132	155	109	111	99
Sphingomonas_paucimobilis	4367078	65.666	62	102	169	139	130	56
Sphingopyxis_granuli	4590718	49.0208	40	64	108	51	76	75
Sphingopyxis_macrogoltabida	5748623	64.8585	34	105	142	97	86	88
Sphingosinicella_microcystinivorans	3963648	63.9679	16	38	69	58	37	23
Spiribacter_salinus	1739487	62.6524	4	16	49	38	25	6
Spirobacillus_cienkowskii	2806830	32.1905	0	1	1	1	1	0
Spirochaeta_thermophila	2560222	60.9183	165	295	557	566	413	27
Spiroplasma_citri	1640878	25.5097	0	0	0	0	0	0
Spiroplasma_kunkelii	1514561	24.9833	0	0	0	0	0	0
Spirosoma_fluviale	7807294	50.2333	33	102	147	105	122	51
Spongiibacter_marinus	3572376	55.458	4	17	33	21	28	5
Spongiibacter_tropicus	3947342	57.2802	8	22	32	24	32	6
Sporosarcina_ureae	3362333	41.5155	2	4	4	2	0	8
Stakelama_pacifica	3981765	62.8846	44	41	83	66	49	50
Staphylococcus_aureus	2821361	32.8683	0	0	0	0	0	0
Starkeya_novella	4765023	67.8847	33	77	155	63	130	60
Steroidobacter_denitrificans	3467246	61.6617	15	20	72	50	21	30
Sterolibacterium_denitrificans	952224	63.1405	5	20	20	10	15	19
Stigmatella_aurantiaca	9365767	69.1477	368	767	1578	923	1322	380
Stomatohabitans_albus	2087614	52.5768	6	12	32	15	30	4
Streptacidiphilus_albus	9915093	71.7711	400	732	1508	534	1133	917
Streptantibioticus_cattleyicolor	8092553	73.0147	395	954	1815	634	1463	962
Streptobacillus_moniliformis	1673280	26.2797	0	0	0	0	0	0
Streptococcus_pyogenes	1746380	38.5491	0	0	1	0	0	1
Streptomonospora_salina	5606970	72.0777	193	359	730	212	575	468
Streptomyces_albus	8033415	72.6206	452	955	1778	626	1276	1196
Streptomyces_griseus	8545929	72.2274	449	1025	1995	793	1543	1027
Streptomyces_olivaceus	8458055	72.507	447	887	1660	677	1284	945
Streptosporangium_roseum	10369518	70.8631	337	684	1470	728	1033	676
Stutzerimonas_kunmingensis	4775870	62.656	28	38	62	45	40	38
Stutzerimonas_stutzeri	4545686	64.2976	21	34	72	46	49	25
Stygiobacter_electus	3183904	29.8967	0	0	0	0	0	0
Subtercola_boreus	4214389	67.9816	132	256	398	158	295	294
Succinatimonas_hippei	2306546	40.2485	0	0	0	0	0	0
Succiniclasticum_ruminis	2539887	49.6815	5	8	22	15	14	6
Succinimonas_amylolytica	3964271	43.7238	6	17	34	18	13	24
Succinivibrio_dextrinosolvens	2849946	39.087	0	0	1	1	0	0
Sulfidibacter_corallicola	11786365	60.157	69	207	435	133	353	215
Sulfitobacter_mediterraneus	4046066	58.4663	13	47	112	80	61	23
Sulfitobacter_pontiacus	3453172	60.3549	23	60	132	97	84	27
Sulfuricaulis_limicola	2864672	61.4226	27	41	52	36	32	47
Sulfuricella_denitrificans	3217213	56.1208	27	42	51	45	38	34
Sulfuricurvum_kujiense	2819357	44.5641	1	2	14	10	7	0
Sulfuriferula_plumbiphila	3452774	59.0963	12	33	64	53	40	14
Sulfuriflexus_mobilis	3111340	53.0655	16	12	30	19	21	18
Sulfurihydrogenibium_subterraneum	1610181	32.2897	0	1	0	0	0	1
Sulfurimicrobium_lacus	3826324	60.2014	47	65	76	51	71	63
Sulfurimonas_autotrophica	2153198	35.2358	0	0	0	0	0	0
Sulfurimonas_crateris	2209279	38.8258	0	0	0	0	0	0
Sulfurirhabdus_autotrophica	3861719	46.3013	18	13	14	20	6	19
Sulfurisoma_sediminicola	2995111	66.2732	32	48	57	26	54	49
Sulfuritalea_hydrogenivorans	3802648	63.2674	23	53	48	35	36	47
Sulfuritortus_calidifontis	2720636	65.4576	90	101	126	70	130	107
Sulfurivermis_fontis	3246214	63.9883	47	37	86	41	66	56
Sulfurivirga_caldicuralii	1673283	59.1945	7	4	23	6	23	3
Sulfurospirillum_arsenophilum	2629984	39.2427	0	0	5	5	0	0
Sulfurospirillum_cavolei	2833185	43.8191	1	2	5	5	2	1
Sulfurovum_lithotrophicum	2217891	44.2592	0	2	5	6	1	0
Sulfurovum_mangrovi	2970983	43.5912	0	4	7	5	1	3
Sunxiuqinia_elliptica	5094324	41.6573	0	3	4	3	1	3
Sutterella_faecalis	2987884	58.2989	1	10	36	28	13	5
Sutterella_megalosphaeroides	2725161	62.8391	15	40	110	46	48	67
Sutterella_wadsworthensis	3026517	55.0022	8	5	6	6	5	8
Synergistes_jonesii	2741240	56.3247	4	8	24	24	2	6
Syntrophobacter_fumaroxidans	4990251	59.9487	32	118	263	192	92	127
Syntrophomonas_wolfei	2936195	44.8659	2	27	30	32	10	15
Syntrophorhabdus_aromaticivorans	3759482	51.9329	12	32	166	103	37	68
Syntrophotalea_carbinolica	3665893	55.1137	9	29	61	31	48	19
Syntrophothermus_lipocalidus	2405559	50.9894	8	18	68	68	9	13
Syntrophus_aciditrophicus	3179300	51.46	6	28	52	52	29	5
Tabrizicola_piscis	4387422	64.0751	128	184	386	267	243	163
Tamilnaduibacter_salinus	3400134	61.063	13	29	80	58	46	13
Tangfeifania_diversioriginum	4779684	41.8353	0	7	7	10	3	1
Tannerella_forsythia	3405521	46.976	8	5	10	10	6	7
Tateyamaria_omphalii	4747451	58.1782	21	46	113	83	61	32
Tatumella_citrea	4490981	49.7046	8	10	21	33	4	2
Tatumella_ptyseos	3539047	51.601	7	23	44	42	7	24
Tautonia_sociabilis	6760005	70.0983	590	917	1732	602	1302	1228
Taylorella_equigenitalis	1704267	37.4204	0	1	1	1	0	1
Telluria_mixta	7444617	65.9274	25	53	142	73	119	24
Telmatospirillum_siberiense	6202994	62.331	50	136	219	123	176	97
Tenacibaculum_maritimum	3333272	31.9753	0	0	0	0	0	0
Tenuifilum_thalassicum	3195778	38.2929	7	1	5	4	4	5
Tepidicella_baoligensis	2874557	64.6656	35	74	177	74	167	31
Tepidicella_xavieri	2790625	65.9822	48	89	211	101	202	26
Tepidiforma_bonchosmolovskayae	2746948	69.8769	96	353	457	248	372	244
Tepidimonas_ignava	2707895	68.8141	49	86	173	91	145	50
Tepidimonas_taiwanensis	2915587	68.7455	35	80	180	114	102	62
Tepidiphilus_margaritifer	2220236	64.7977	17	48	98	60	76	19
Teredinibacter_purpureus	4893080	45.7132	5	8	19	10	15	7
Teredinibacter_turnerae	5279031	51.0668	4	26	31	20	21	20
Teretinema_zuelzerae	3621248	52.7291	7	19	31	22	31	4
Terrabacter_tumescens	4707860	71.6528	91	195	415	157	318	194
Terracidiphilus_gabretensis	5345702	57.301	14	72	108	64	77	44
Terriglobus_roseus	5227858	60.2812	14	48	81	43	69	29
Terrimesophilobacter_mesophilus	2413726	66.5242	13	41	68	56	38	23
Terrimicrobium_sacchariphilum	4751807	60.1898	24	86	148	91	118	44
Terrimonas_ferruginea	4686152	48.051	2	5	9	6	7	3
Tessaracoccus_bendigoensis	4131430	66.6645	58	144	265	159	167	125
Tetragenococcus_halophilus	2389470	35.9892	0	0	0	0	0	0
Thalassolituus_oleivorans	3920328	46.6256	0	2	9	6	3	2
Thalassomonas_viridans	7945408	48.9168	6	30	51	33	44	10
Thalassospira_lucentensis	4746254	53.4163	9	20	59	39	28	20
Thalassospira_xiamenensis	4768950	54.6556	12	44	74	50	41	34
Thalassotalea_euphylliae	4357276	42.9512	0	1	3	3	0	1
Thalassovita_gelatinovora	3985688	58.5355	17	32	139	108	49	21
Thalassovita_mediterranea	3405551	58.7329	16	31	74	30	60	27
Thauera_aminoaromatica	4574586	68.2991	79	135	248	108	195	138
Thauera_aromatica	3711792	67.1731	57	115	192	80	155	111
Thaumasiovibrio_subtropicus	5557717	47.1573	2	7	15	13	5	6
Thermalbibacter_longus	3630516	67.1199	29	99	139	90	58	96
Thermanaerovibrio_acidaminovorans	1848474	63.7926	41	128	417	448	93	26
Thermaurantiacus_tibetensis	2747682	71.7984	116	172	341	139	250	211
Thermaurantimonas_aggregans	2671880	42.5976	1	1	6	1	4	3
Thermithiobacillus_tepidarius	2958498	66.842	83	107	194	84	182	108
Thermoanaerobacter_thermocopriae	2455744	34.1151	1	0	3	3	1	0
Thermoanaerobacterium_thermosaccharolyticum	2894276	33.7132	1	2	0	3	0	0
Thermoanaerobaculum_aquaticum	2660928	63.0056	75	172	371	302	261	45
Thermobifida_alba	4903256	72.0934	184	431	883	278	686	485
Thermobispora_bispora	4386836	72.376	106	259	608	239	351	359
Thermocrinis_ruber	1521037	45.1919	5	9	34	35	11	2
Thermodesulfatator_indicus	2322224	42.4255	2	4	5	6	4	0
Thermodesulfobacterium_commune	1764045	36.9761	4	4	8	10	3	3
Thermodesulforhabdus_norvegica	2808342	49.7239	4	17	47	45	17	5
Thermodesulfovibrio_yellowstonii	2003803	34.1289	2	0	1	1	0	2
Thermoflavifilum_aggregans	2841668	46.0373	0	8	12	10	10	0
Thermoflexus_hugenholtzii	3216964	67.3359	177	395	827	602	658	107
Thermogemmatispora_onikobensis	5556502	61.1391	68	114	237	105	144	165
Thermogutta_terrifontis	4810751	57.3397	28	44	126	86	70	41
Thermoleophilum_album	2207191	69.1225	16	20	66	39	38	20
Thermomicrobium_roseum	2920744	64.2847	14	36	68	45	31	36
Thermomonospora_curvata	5639016	71.642	216	420	872	394	744	334
Thermophilibacter_provencensis	2633422	67.4076	25	63	162	87	76	76
Thermopolyspora_flexuosa	5765274	72.6829	155	327	793	306	518	414
Thermosipho_africanus	2016657	30.8108	3	0	0	0	3	0
Thermostaphylospora_chromogena	5988017	70.9841	131	322	627	278	480	290
Thermosulfurimonas_dismutans	2119932	50.1194	7	27	73	66	31	9
Thermotoga_maritima	1869644	46.249	0	1	7	5	1	2
Thermotomaculum_hydrothermale	2317141	35.0616	1	4	6	5	2	4
Thermus_aquaticus	2338641	68.0369	306	691	1277	945	1135	158
Thioalkalivibrio_versutus	2969361	66.0312	27	84	171	84	101	83
Thiobacillus_denitrificans	3609948	62.6985	17	52	86	43	72	35
Thiobacillus_thioparus	3201518	62.2989	16	38	78	43	61	24
Thiocapsa_roseopersicina	5386125	64.317	41	121	170	89	125	106
Thioclava_electrotropha	4395474	63.7598	23	81	157	119	81	53
Thioclava_nitratireducens	4238255	63.8	21	65	140	90	88	41
Thioflexithrix_psekupsensis	3968255	42.0824	7	18	54	39	28	8
Thiogranum_longum	2916906	55.0328	3	6	38	21	18	6
Thiohalobacter_thiocyanaticus	3299615	63.8931	49	101	177	76	141	102
Thiohalocapsa_halophila	5738447	67.7904	71	250	265	102	197	243
Thiohalomonas_denitrificans	3563632	59.9009	25	73	133	82	63	80
Thiohalophilus_thiocyanatoxydans	2906943	57.4027	56	63	63	49	49	84
Thiolapillus_brandeum	3153637	56.2379	15	42	106	65	89	5
Thiolinea_disciformis	3923954	45.0892	2	7	17	10	10	6
Thiomicrorhabdus_arctica	2552883	41.8834	0	2	1	3	0	0
Thiomicrorhabdus_chilensis	2443034	48.0286	2	3	7	9	3	0
Thiomicrospira_cyclica	1932455	46.9802	1	4	8	5	7	1
Thiomonas_arsenitoxydans	3785534	63.6291	80	77	154	75	166	56
Thiomonas_intermedia	3343428	65.0447	134	67	165	65	159	127
Thiopseudomonas_alkaliphila	2294397	47.4292	1	2	3	1	4	1
Thiosulfatimonas_sediminis	2722826	45.4939	0	0	0	0	0	0
Thiosulfativibrio_zosterae	2645427	43.2229	0	3	7	7	3	0
Thiothrix_lacustris	3718676	51.2853	18	28	55	39	38	20
Thiothrix_subterranea	4077558	51.1162	34	73	56	52	53	58
Thomasclavelia_ramosa	3543719	31.3494	1	0	0	0	1	0
Tichowtungia_aerotolerans	3882676	53.1266	7	11	40	32	17	8
Tidjanibacter_massiliensis	2390301	56.057	4	12	26	12	14	15
Tissierella_praeacuta	3206559	30.2715	0	0	0	0	0	0
Tolumonas_auensis	3471292	49.027	1	4	6	8	1	1
Trebonia_kvetii	9254646	69.6273	171	253	588	345	374	264
Treponema_pallidum	1139330	52.7703	9	2	17	13	3	12
Trichlorobacter_lovleyi	3994874	54.7356	10	26	65	48	43	9
Trichlorobacter_thiogenes	3571247	52.8163	10	13	47	33	32	3
Trichococcus_flocculiformis	3089699	46.3224	1	3	6	4	0	6
Trinickia_symbiotica	6752106	62.9685	12	41	84	64	38	32
Trinickia_violacea	8576517	63.0844	19	41	107	65	41	50
Tritonibacter_mobilis	4830028	58.7664	26	43	108	59	80	32
Tritonibacter_multivorans	4148996	59.686	25	73	143	87	90	58
Tropheryma_whipplei	925938	46.314	0	2	11	7	5	1
Truepera_radiovictrix	3260398	68.139	78	173	368	216	292	83
Trueperella_pyogenes	2338390	59.5014	9	27	41	31	32	14
Tsukamurella_paurometabola	4479724	68.3989	19	79	198	95	162	30
Turicibacter_sanguinis	2999687	34.3733	0	0	0	0	0	0
Turicimonas_muris	2887949	44.0903	0	2	0	1	0	1
Turneriella_parva	4409302	53.6317	7	20	15	15	7	18
Uliginosibacterium_gangwonense	5021710	56.5664	29	54	123	82	103	17
Umezawaea_tangerina	10685010	71.6134	306	628	1236	717	800	569
Undibacterium_parvum	4910324	50.1529	14	31	22	13	4	48
Undibacterium_pigrum	6407125	50.6553	19	11	34	23	27	13
Undibacterium_umbellatum	6458716	50.4258	18	15	47	30	28	21
Urbifossiella_limnaea	7795793	71.3338	262	637	1008	534	656	585
Ureaplasma_urealyticum	874478	25.7742	0	0	0	0	0	0
Uruburuella_suis	2729985	54.5145	28	23	38	16	46	25
Usitatibacter_rugosus	4563145	67.0168	30	47	157	67	115	36
Vagococcus_fluvialis	2886743	32.6399	0	0	1	1	0	0
Vallitalea_guaymasensis	5626074	31.1273	0	0	2	2	0	0
Varibaculum_cambriense	2022936	53.4293	6	13	51	34	27	9
Varibaculum_timonense	2134390	50.3643	6	18	51	25	31	19
Varunaivibrio_sulfuroxidans	3033445	59.4188	38	68	154	89	116	47
Veillonella_parvula	2132142	38.6293	0	0	1	0	0	1
Venatoribacter_cucullus	2827114	56.1224	4	32	37	20	16	36
Venenivibrio_stagnispumantis	1561122	29.1473	1	0	0	0	0	1
Ventosimonas_gracilis	2619147	54.9109	11	23	36	14	25	28
Veronia_nyctiphanis	5286698	45.9546	1	0	10	4	3	4
Verrucomicrobium_spinosum	8220857	60.3115	148	396	652	271	445	408
Vibrio_alginolyticus	5150420	44.7072	2	0	4	4	2	0
Vibrio_cholerae	4138412	47.4241	20	4	14	9	4	24
Vibrio_fluvialis	4827733	49.9257	0	2	7	7	0	2
Vibrio_parahaemolyticus	5165770	45.3732	1	1	2	2	2	0
Vibrio_splendidus	5449819	44.2699	0	1	5	5	0	1
Vibrio_vulnificus	5117890	46.843	0	20	9	6	4	19
Vicingus_serpentipes	2918678	31.0484	0	0	0	0	0	0
Victivallis_vadensis	5199916	59.6014	15	29	67	61	33	15
Vitreoscilla_massiliensis	3716774	49.3994	1	10	15	9	10	6
Vitreoscilla_stercoraria	2661781	44.0124	0	1	6	5	2	0
Vogesella_indigofera	3621567	64.2646	20	31	49	31	24	39
Vreelandella_aquamarina	3497205	56.6877	6	23	31	22	26	11
Vreelandella_titanicae	5279693	54.6052	6	30	66	40	46	11
Vulcanimicrobium_alpinum	3508363	68.3595	9	21	51	33	31	14
Waddlia_chondrophila	2131905	43.7351	3	3	12	14	4	0
Wenxinia_marina	4174507	70.5481	104	215	404	202	215	265
Wenzhouxiangella_marina	3675202	65.2557	29	71	148	56	129	51
Wielerella_bovis	2339861	42.4962	54	5	3	7	8	46
Williamsia_muralis	5401534	64.7537	26	73	165	86	127	46
Williamwhitmania_taraxaci	4154490	42.586	6	4	9	8	2	9
Winkia_neuii	2312483	56.1999	14	37	66	52	45	18
Winogradskyella_thalassocola	4573152	33.2741	0	1	0	0	0	1
Woeseia_oceani	4059891	57.8298	3	10	17	9	13	7
Wolbachia_pipientis	1185354	35.2535	0	0	0	0	0	0
Wolinella_succinogenes	2110355	48.458	8	17	37	19	40	2
Xanthobacter_autotrophicus	5013287	67.5504	216	190	340	138	308	270
Xanthobacter_oligotrophicus	5313426	67.9132	165	232	368	149	355	238
Xanthobacter_tagetidis	4916900	69.5796	150	203	330	106	227	309
Xenorhabdus_nematophila	4275642	43.8405	3	8	15	15	8	2
Xylanibacter_oryzae	3287991	36.9554	0	0	0	0	0	0
Xylanimonas_cellulosilytica	3831380	72.452	98	192	415	183	374	127
Xylophilus_ampelinus	3731505	67.7979	81	132	214	73	178	149
Xylophilus_rhododendri	5873400	68.3718	71	190	340	114	337	124
Yaniella_halotolerans	2775456	55.6484	4	6	20	13	15	2
Yersinia_enterocolitica	4548822	47.1363	2	11	16	14	8	7
Yersinia_pestis	4658411	47.6307	7	19	40	33	17	15
Yimella_lutea	3533116	66.8567	20	33	90	35	69	33
Yoonia_vestfoldensis	3721596	61.7876	18	45	114	90	63	15
Zavarzinia_compransoris	4757539	68.1408	140	250	402	210	406	155
Zeimonas_arvi	3828663	69.9844	26	104	188	93	130	78
Zhihengliuella_halotolerans	3583060	68.3941	23	75	153	77	113	51
Zhongshania_aliphaticivorans	4204359	50.7165	4	13	32	19	23	6
Zhongshania_antarctica	3850834	50.8173	5	11	25	18	17	6
Zoogloea_oleivorans	5678157	62.4636	48	107	266	92	259	45
Zoogloea_ramigera	4605859	67.1726	120	255	489	128	454	216
Zunongwangia_profunda	5128187	36.2185	0	3	6	7	1	1

## Sheet: Psychrophilic bacteria
Speices name
Colwellia_psychrerythraea
Cryomorpha_ignava
Psychromonas_antarctica
Thalassospira_lucentensis
Sandarakinorhabdus_limnophila
Parashewanella_spongiae
Boseongicola_aestuarii
Octadecabacter_temperatus
Granulosicoccus_antarcticus
Methyloprofundus_sedimenti
Thiosulfativibrio_zosterae
Abditibacterium_utsteinense
Aurantimicrobium_minutum
Fuerstiella_marisgermanici
Glaciihabitans_tibetensis
Rhodoluna_lacicola
Terriglobus_roseus
Williamwhitmania_taraxaci
Polaribacter_filamentus
Jannaschia_rubra
Psychrilyobacter_atlanticus
Fluviicola_taffensis
Frigoriglobus_tundricola
Granulicella_mallensis
Methylovirgula_ligni
Cypionkella_aquatica
Pseudorhodobacter_antarcticus
Litoreibacter_halocynthiae
Undibacterium_pigrum
Thalassolituus_oleivorans
Epilithonimonas_tenax
Glaciecola_punicea
Aliivibrio_salmonicida
Thiothrix_subterranea
Moritella_marina
Subtercola_boreus
Photobacterium_phosphoreum
Psychromonas_arctica
Crocinitomix_catalasitica
Loktanella_salsilacus
Phaeobacter_gallaeciensis
Roseobacter_litoralis
Thalassovita_gelatinovora
Undibacterium_parvum
Brenneria_salicis
Enterovibrio_norvegicus
Luteibacter_rhizovicinus
Paraglaciecola_mesophila
Pseudomonas_viridiflava
Psychrobacter_immobilis
Vicingus_serpentipes
Vreelandella_aquamarina
Polynucleobacter_paneuropaeus
Paludisphaera_borealis
Hymenobacter_roseosalivarius
Rhodoglobus_vestalii
Dasania_marina
Algoriphagus_ratkowskyi
Cryobacterium_psychrophilum
Methylobacter_tundripaludum
Poseidonibacter_lekithochrous
Leuconostoc_mesenteroides
Rhodoblastus_acidophilus
Methylobacterium_mesophilicum
Mesorhizobium_loti
Phyllobacterium_myrsinacearum
Agrobacterium_tumefaciens
Neorhizobium_galegae
Hirschia_maritima
Rheinheimera_baltica
Vogesella_indigofera
Agrococcus_jenensis
Citricoccus_muralis
Fimbriiglobus_ruber
Frigoribacterium_faeni
Lewinella_cohaerens
Luteolibacter_yonseiensis
Mariniblastus_fucicola
Occultella_glacieicola
Paeniglutamicibacter_sulfureus
Plantibacter_flavus
Salegentibacter_salegens
Salinibacterium_amurskyense
Salinispora_arenicola
Sanguibacter_keddieii
Actinophytocola_oryzae
Sulfuricella_denitrificans
Sulfurirhabdus_autotrophica
Aurantiacibacter_arachoides
Luteitalea_pratensis
Cypionkella_psychrotolerans
Labilibaculum_manganireducens
Thiomicrorhabdus_arctica
Granulicella_paludicola
Mucilaginibacter_paludis
Cognaticolwellia_aestuarii
Deefgea_rivuli
Schlesneria_paludicola
Xylophilus_rhododendri
Cocleimonas_flava
Bryobacter_aggregatus
Maribacter_sedimenticola
Singulisphaera_acidiphila
Aurantiacibacter_marinus
Alcaligenes_aquatilis
Pigmentiphaga_litoralis
Mycoavidus_cysteinexigens
Uliginosibacterium_gangwonense
Phaeobacter_inhibens
Aliiglaciecola_lipolytica
Lishizhenia_tianjinensis
Ulvibacter_litoralis
Celeribacter_baekdonensis
Algiphilus_aromaticivorans
Rouxiella_badensis
Belliella_baltica
Herbiconiux_ginsengi
Owenweeksia_hongkongensis
Siphonobacter_aquaeclarae
Zunongwangia_profunda
Shinella_granuli
Thalassospira_xiamenensis
Caballeronia_zhejiangensis
Aquincola_tertiaricarbonis
Amphritea_atlantica
Gilvimarinus_chinensis
Aestuariimicrobium_kwangyangense
Arcicella_aquatica
Kaistella_haifensis
Pseudooceanicola_marinus
Croceicoccus_marinus
Vreelandella_titanicae
Prolixibacter_bellariivorans
Kangiella_koreensis
Aurantimonas_coralicida
Filomicrobium_insigne
Celeribacter_halophilus
Leisingera_caerulea
Aliidiomarina_taiwanensis
Aquitalea_magnusonii
Marinobacter_adhaerens
Modicisalibacter_tunisiensis
Ornithinibacter_aureus
Brevundimonas_naejangsanensis
Advenella_alkanexedens
Thiothrix_lacustris
Methylovulum_miyakonense
Sulfuriflexus_mobilis
Tritonibacter_mobilis
Rudaea_cellulosilytica
Sphingobacterium_spiritivorum
Cereibacter_changlensis
Haematobacter_massiliensis
Yoonia_vestfoldensis
Stakelama_pacifica
Burkholderia_cepacia
Caballeronia_glathei
Cupriavidus_basilensis
Oceanisphaera_litoralis
Psychrobacter_faecalis
Defluviimonas_aestuarii
Parvularcula_bermudensis
Cobetia_marina
Enterobacter_cloacae
Idiomarina_abyssalis
Lonsdalea_quercina
Proteus_mirabilis

## Sheet: Mesophilic bacteria
Speices name
Acanthopleuribacter_pedis
Acetobacter_aceti
Acetobacter_orientalis
Acetobacter_senegalensis
Acetobacterium_woodii
Acetobacteroides_hydrogenigenes
Acholeplasma_laidlawii
Achromobacter_denitrificans
Achromobacter_ruhlandii
Achromobacter_xylosoxidans
Acidiferrobacter_thiooxydans
Acidihalobacter_prosperus
Acidiphilium_multivorum
Acidipropionibacterium_jensenii
Acidisarcina_polymorpha
Acidisphaera_rubrifaciens
Acidithiobacillus_thiooxidans
Acidithrix_ferrooxidans
Acidobacterium_capsulatum
Acidocella_aminolytica
Acidocella_facilis
Acinetobacter_calcoaceticus
Actinacidiphila_yeochonensis
Actinoallomurus_spadix
Actinokineospora_globicatena
Actinomycetospora_chiangmaiensis
Actinoplanes_philippinensis
Actinopolymorpha_singaporensis
Actinotalea_fermentans
Aeromicrobium_erythreum
Aeromonas_hydrophila
Aestuariibacter_salexigens
Aestuariivita_boseongensis
Afipia_carboxidovorans
Agarivorans_albus
Aggregatilinea_lenta
Agrobacterium_fabrum
Agrobacterium_pusense
Agrobacterium_rhizogenes
Agromyces_ramosus
Alcaligenes_faecalis
Algicola_sagamiensis
Algisphaera_agarilytica
Aliicoccus_persicus
Aliiroseovarius_crassostreae
Aliivibrio_fischeri
Alishewanella_agri
Alkalibacterium_olivapovliticus
Alkalibacterium_thalassium
Alkalimonas_amylolytica
Allofrancisella_guangzhouensis
Allorhizobium_ampelinum
Allorhizobium_undicola
Altererythrobacter_ishigakiensis
Altererythrobacter_xiamenensis
Alteromonas_macleodii
Aminivibrio_pyruvatiphilus
Aminobacter_aminovorans
Aminobacterium_colombiense
Aminomonas_paucivorans
Amycolatopsis_orientalis
Amylibacter_cionae
Anaerohalosphaera_lusitana
Anaeromyxobacter_dehalogenans
Ancylobacter_aquaticus
Ancylomarina_subtilis
Antricoccus_suffuscus
Apibacter_adventoris
Aquabacter_spiritensis
Aquabacterium_commune
Aquabacterium_olei
Aquamicrobium_aerolatum
Aquamicrobium_defluvii
Aquaspirillum_serpens
Aquiluna_borgnonia
Aquimarina_muelleri
Aquirufa_antheringensis
Archangium_gephyra
Arcobacter_nitrofigilis
Armatimonas_rosea
Aromatoleum_aromaticum
Arsenicicoccus_bolidensis
Arsukibacterium_ikkense
Arthrobacter_globiformis
Asaia_bogorensis
Asanoa_ferruginea
Ascidiaceihabitans_donghaensis
Aurantiacibacter_gangjinensis
Azoarcus_indigens
Azoarcus_taiwanensis
Azohydromonas_australica_DSM_1124
Azohydromonas_lata
Azonexus_fungiphilus
Azonexus_hydrophilus
Azorhizobium_caulinodans
Azospira_oryzae
Azospirillum_brasilense
Azovibrio_restrictus
Bacillus_subtilis
Bacteriovorax_stolpii
Balneola_vulgaris
Bartonella_apis
Bdellovibrio_bacteriovorus
Beggiatoa_leptomitoformis
Beijerinckia_mobilis
Bergeyella_zoohelcum
Bermanella_marisrubri
Billgrantia_desiderata
Blastococcus_aggregatus
Blastomonas_fulva
Blastopirellula_marina
Bombella_apis
Botrimarina_mediterranea
Bradymonas_sediminis
Bradymonas_sediminis
Bradyrhizobium_canariense
Bradyrhizobium_diazoefficiens
Bradyrhizobium_elkanii
Bradyrhizobium_japonicum
Brenneria_goodwinii
Brevibacillus_brevis
Brevibacterium_linens
Brevundimonas_halotolerans
Brevundimonas_vesicularis
Brochothrix_thermosphacta
Buchnera_aphidicola
Burkholderia_ambifaria
Burkholderia_glumae
Burkholderia_thailandensis
Burkholderia_ubonensis_subsp_mesacidophila
Buttiauxella_agrestis
Bythopirellula_goksoeyrii
Caballeronia_grimmiae
Caballeronia_insecticola
Caenispirillum_bisanense
Caldimonas_brevitalea
Caldimonas_manganoxidans_ATCC_BAA-369
Caproiciproducens_galactitolivorans
Capsulimonas_corticalis
Carboxylicivirga_mesophila
Carnobacterium_divergens
Carnobacterium_maltaromaticum
Catellatospora_citrea
Catenuloplanes_japonicus
Caulobacter_segnis
Caulobacter_vibrioides
Cellulophaga_lytica
Cellulosimicrobium_cellulans
Cellvibrio_japonicus
Cereibacter_azotoformans
Chitinimonas_taiwanensis
Chitinivibrio_alkaliphilus
Chitinophaga_pinensis
Chlorobium_limicola
Chloroherpeton_thalassium
Chromohalobacter_marismortui
Chryseolinea_serpens
Chrysiogenes_arsenatis
Chthoniobacter_flavus
Ciceribacter_lividus
Citrobacter_freundii
Clavibacter_michiganensis
Cloacibacillus_evryensis
Cloacibacterium_normanense
Cohaesibacter_gelatinilyticus
Conexibacter_woesei
Congregibacter_litoralis
Coraliomargarita_akajimensis
Corallococcus_coralloides
Crenothrix_polyspora
Croceicoccus_naphthovorans
Cupriavidus_gilardii
Cupriavidus_necator_H16
Cupriavidus_taiwanensis_LMG_19424
Curtobacterium_citreum
Cutibacterium_acnes
Cyclobacterium_marinum
Cycloclasticus_pugetii
Cysteiniphilum_marinum
Cytophaga_hutchinsonii
Dactylosporangium_aurantiacum
Dechloromonas_agitata
Defluviimonas_nitratireducens
Dehalococcoides_mccartyi
Deinobacterium_chartae
Deinococcus_radiodurans
Demequina_aestuarii
Demequina_maris
Denitrovibrio_acetiphilus
Dermacoccus_nishinomiyaensis
Desertimonas_flava
Desulfamplus_magnetovallimortis
Desulfarculus_baarsii
Desulfatibacillum_aliphaticivorans
Desulfatiglans_anilini
Desulfatitalea_tepidiphila
Desulfobacter_postgatei
Desulfobacula_toluolica
Desulfococcus_multivorans
Desulfomicrobium_baculatum
Desulfonatronospira_thiodismutans
Desulfonatronovibrio_hydrogenovorans
Desulforhabdus_amnigena
Desulfosarcina_ovata
Desulfotignum_balticum
Desulfovibrio_desulfuricans
Desulfurispira_natronophila
Desulfurispirillum_indicum
Desulfuromonas_acetoxidans
Desulfuromusa_kysingii
Dethiosulfovibrio_peptidovorans
Dickeya_solani
Dictyobacter_aurantiacus
Dokdonella_koreensis
Draconibacterium_orientale
Dubosiella_newyorkensis
Dyadobacter_fermentans
Dyella_japonica
Echinicola_pacifica
Ectothiorhodospira_mobilis
Edaphobacter_aggregans
Edaphobacter_lichenicola
Egibacter_rhizosphaerae
Ekhidna_lutea
Eleftheria_terrae
Elstera_cyanobacteriorum
Emticicia_oligotrophica
Endomicrobium_proavitum
Ensifer_adhaerens
Enterococcus_faecium
Enterovibrio_baiacu
Entomoplasma_freundtii
Entomospira_culicis
Erwinia_amylovora
Erythrobacter_donghaensis
Erythrobacter_litoralis
Erythrobacter_sanguineus
Euzebya_tangerina
Fangia_hongkongensis
Ferribacterium_limneticum
Ferrigenium_kumadai
Ferrimicrobium_acidiphilum
Ferrimonas_balearica
Ferriphaselus_amnicola
Ferruginibacter_lapsinanis
Fibrella_aestuarina
Fimbriimonas_ginsengisoli
Flammeovirga_aprica
Flavipsychrobacter_stenotrophus
Flavisolibacter_ginsenosidimutans
Flavobacterium_aquatile
Flectobacillus_major
Flexilinea_flocculi
Flexivirga_endophytica
Fluoribacter_dumoffii
Fluviibacter_phosphoraccumulans
Fluviispira_multicolorata
Fodinibius_salinus
Formosimonas_limnophila
Francisella_orientalis
Francisella_philomiragia
Frankia_alni
Frischella_perrara
Fulvivirga_kasyanovii
Gardnerella_vaginalis
Gemmata_obscuriglobus
Gemmatimonas_aurantiaca
Gemmobacter_aquaticus
Geobacter_metallireducens
Geodermatophilus_obscurus
Geomonas_oryzae
Geopsychrobacter_electrodiphilus
Geothrix_fermentans
Ghiorsea_bivora
Gilliamella_apicola
Gimesia_maris
Gleimia_europaea
Gluconacetobacter_diazotrophicus
Gluconacetobacter_liquefaciens
Gluconobacter_albidus
Gluconobacter_oxydans
Glutamicibacter_protophormiae
Gracilimonas_tropica
Gulosibacter_molinativorax
Gynuella_sunshinyii
Halarcobacter_anaerophilus
Haliangium_ochraceum
Haliea_salexigens
Halioglobus_japonicus
Haliscomenobacter_hydrossis
Halobacteriovorax_marinus
Halomonas_elongata
Halomonas_meridiana
Halopseudomonas_aestusnigri
Halorhodospira_halophila
Halothiobacillus_neapolitanus
Heliobacillus_mobilis
Henriciella_algicola
Henriciella_marina
Heyndrickxia_oleronia
Hirschia_baltica
Hoeflea_marina
Holophaga_foetida
Hungatella_effluvii
Hyalangium_minutum
Hydrocarboniphaga_effusa
Hydrogenovibrio_crunogenus
Hydrogenovibrio_thermophilus
Hydromonas_duriensis
Hydrotalea_flava
Hyphomicrobium_denitrificans
Hyphomonas_atlantica
Hyphomonas_polymorpha
Ilumatobacter_fluminis
Ilyobacter_polytropus
Imperialibacter_roseus
Inhella_inkyongensis
Intrasporangium_calvum
Iodobacter_fluviatilis
Isoptericola_variabilis
Janibacter_limosus
Jannaschia_aquimarina
Jeotgalicoccus_halotolerans
Ketobacter_alkanivorans
Kineothrix_alysoides
Kiritimatiella_glycovorans
Kitasatospora_setae
Klebsiella_pneumoniae
Klenkia_marina
Knoellia_sinensis
Kocuria_rosea
Komagataeibacter_europaeus
Komagataeibacter_rhaeticus
Komagataeibacter_xylinus
Kribbella_flavida
Ktedonobacter_racemifer
Kushneria_marisflavi
Labilithrix_luteola
Labrys_okinawensis
Lacibacter_cauensis
Lacticaseibacillus_casei
Lactiplantibacillus_plantarum
Lactobacillus_acetotolerans
Lactobacillus_amylovorus
Lactococcus_lactis
Lacunisphaera_limnophila
Lamprocystis_purpurea
Lapillicoccus_jejuensis
Larkinella_insperata
Leadbetterella_byssophila
Leclercia_adecarboxylata
Leifsonia_aquatica
Leisingera_aquaemixtae
Lelliottia_nimipressuralis
Lentibacter_algarum
Lentimicrobium_saccharophilum
Lentisphaera_araneosa
Leptospirillum_ferrooxidans
Leptothrix_cholodnii
Leptothrix_ochracea
Leucobacter_komagatae
Leucothrix_mucor
Liberibacter_asiaticus
Limihaloglobus_sulfuriphilus
Limnobacter_alexandrii
Limosilactobacillus_fermentum
Litorivicinus_lipolyticus
Longilinea_arvoryzae
Longimicrobium_terrae
Lonsdalea_populi
Lujinxingia_litoralis
Lujinxingia_vulgaris
Luminiphilus_syltensis
Luteococcus_japonicus
Luteolibacter_pohnpeiensis
Lysinibacillus_boronitolerans
Macellibacteroides_fermentans
Magnetospirillum_fulvum
Magnetospirillum_gryphiswaldense
Malaciobacter_marinus
Malaciobacter_mytili
Malonomonas_rubra
Mameliella_alba
Maribellus_luteus
Maridesulfovibrio_salexigens
Marinagarivorans_algicola
Marinifilum_fragile
Marinilabilia_salmonicolor
Marinimicrobium_koreense
Mariniphaga_anaerophila
Marinobacter_nauticus
Marinobacter_salarius
Marinobacterium_iners
Marinomonas_communis
Marinoscillum_pacificum
Marinospirillum_minutulum
Marinovum_algicola
Mariprofundus_ferrooxydans
Maritimibacter_alkaliphilus
Marivivens_donghaensis
Melissococcus_plutonius
Membranihabitans_marinus
Mesoplasma_florum
Mesorhizobium_ciceri
Mesorhizobium_japonicum
Mesotoga_prima
Metallibacterium_scheffleri
Methylibium_petroleiphilum_PM1
Methylobacillus_flagellatus
Methylobacillus_glycogenes
Methylobacterium_adhaesivum
Methylobacterium_indicum
Methylobacterium_organophilum
Methylobacterium_oryzae
Methylobacterium_radiotolerans
Methylocystis_bryophila
Methylocystis_parvus
Methylohalobius_crimeensis
Methylomagnum_ishizawai
Methylomonas_koyamae
Methylophaga_marina
Methylophaga_nitratireducenticrescens
Methylophilus_methylotrophus
Methylorubrum_aminovorans
Methylorubrum_extorquens
Methylorubrum_populi
Methylosinus_sporium
Methylosinus_trichosporium
Methylotenera_oryzisoli
Methyloversatilis_discipulorum
Methyloversatilis_universalis
Microbispora_rosea
Microbulbifer_hydrolyticus
Microcella_putealis
Microlunatus_phosphovorus
Micromonospora_chalcea
Micropruina_glycogenica
Microvirga_subterranea
Microvirgula_aerodenitrificans
Miltoncostaea_marina
Mobilicoccus_pelagius
Modestobacter_marinus
Moellerella_wisconsensis
Moraxella_lacunata
Morganella_morganii
Motilimonas_eburnea
Motiliproteus_sediminis
Mumia_flava
Mycetocola_saprophilus
Mycetohabitans_rhizoxinica
Myxococcus_fulvus
Myxococcus_xanthus
Naasia_aerilata
Nannocystis_exedens
Neobacillus_drentensis
Neobacillus_niacini
Neolewinella_persica
Neptuniibacter_caesariensis
Neptunomonas_phycophila
Nevskia_ramosa
Niabella_aurantiaca
Niastella_koreensis
Nisaea_acidiphila
Nitratifractor_salsuginis
Nitratireductor_aquibiodomus
Nitratireductor_aquimarinus
Nitriliruptor_alkaliphilus
Nitrincola_lacisaponensis
Nitrobacter_hamburgensis
Nitrobacter_vulgaris
Nitrobacter_winogradskyi
Nitrosomonas_europaea
Nitrosomonas_ureae
Nitrosospira_multiformis
Nitrospirillum_amazonense
Niveibacterium_umoris
Nocardioides_albus
Nocardioides_luteus
Nocardiopsis_dassonvillei
Nonomuraea_pusilla
Nosocomiicoccus_ampullae
Novacetimonas_hansenii
Novosphingobium_aromaticivorans
Novosphingobium_capsulatum
Novosphingobium_resinovorum
Obesumbacterium_proteus
Oceanibaculum_nanhaiense
Oceanimonas_baumannii
Oceanimonas_doudoroffii
Oceanispirochaeta_crateris
Oceanobacter_kriegii
Oceanospirillum_multiglobuliferum
Oleiphilus_messinensis
Oligoflexus_tunisiensis
Oligosphaera_ethanolica
Opitutus_terrae
Ornithinimicrobium_humiphilum
Pacificimonas_flava
Paludibacter_propionicigenes
Paludibacterium_paludis
Paludibaculum_fermentans
Paraburkholderia_caribensis_MBA4
Paraburkholderia_fungorum
Paraburkholderia_graminis
Paraburkholderia_phenoliruptrix_BR3459a
Parachlamydia_acanthamoebae
Paracoccus_aminovorans
Paracoccus_denitrificans
Paracoccus_marcusii
Paracoccus_pantotrophus
Paraferrimonas_haliotis
Paraferrimonas_sedimenticola
Parafilimonas_terrae
Parafrankia_elaeagni
Parasaccharibacter_apium
Parazoarcus_communis
Patulibacter_minatonensis
Paucimonas_lemoignei
Pectobacterium_brasiliense
Pectobacterium_carotovorum
Pediococcus_damnosus
Pedobacter_heparinus
Pedococcus_dokdonensis
Pelagicoccus_mobilis
Pelobacter_seleniigenes
Pelosinus_fermentans
Peredibacter_starrii
Peristeroidobacter_soli
Perlucidibaca_piscinae
Phaeobacter_piscinae
Phaeodactylibacter_xiamenensis
Phenylobacterium_aquaticum
Phenylobacterium_deserti
Photobacterium_damselae
Photobacterium_leiognathi
Photorhabdus_laumondii
Photorhabdus_luminescens
Phycicoccus_jejuensis
Phycisphaera_mikurensis
Phyllobacterium_zundukense
Phytobacter_diazotrophicus
Pimelobacter_simplex
Pirellula_staleyi
Planctomicrobium_piriforme
Planctomyces_bekefii
Planococcus_citreus
Planomonospora_parontospora
Planotetraspora_mira
Plantactinospora_mayteni
Polymorphobacter_fuscus
Polymorphobacter_multimanifer
Polynucleobacter_asymbioticus
Polynucleobacter_necessarius
Pontibacter_actiniarum
Ponticaulis_koreensis
Pontiella_desulfatans
Pontimonas_salivibrio
Porticoccus_litoralis
Povalibacter_uvarum
Promicromonospora_citrea
Propionibacterium_freudenreichii
Propioniciclava_tarda
Propionicimonas_paludicola
Propionivibrio_dicarboxylicus
Prosthecobacter_fusiformis
Prosthecochloris_aestuarii
Proteiniphilum_acetatigenes
Protofrankia_coriariae
Pseudarthrobacter_polychromogenes
Pseudazoarcus_pumilus
Pseudidiomarina_taiwanensis
Pseudoalteromonas_haloplanktis
Pseudoalteromonas_luteoviolacea
Pseudobacteriovorax_antillogorgiicola
Pseudobdellovibrio_exovorus
Pseudoclavibacter_helvolus
Pseudodesulfovibrio_indicus
Pseudofrankia_inefficax
Pseudolabrys_taiwanensis
Pseudolysinimonas_kribbensis
Pseudomonas_chlororaphis
Pseudomonas_protegens
Pseudomonas_putida
Pseudomonas_syringae
Pseudooceanicola_nitratireducens
Pseudosulfitobacter_pseudonitzschiae
Psychroserpens_burtonensis
Puia_dinghuensis
Puniceicoccus_vermicola
Pusillimonas_noertemannii
Qipengyuania_aquimaris
Qipengyuania_flava
Quisquiliibacterium_transsilvanicum
Rahnella_aquatilis
Rahnella_inusitata
Ralstonia_pseudosolanacearum
Rariglobus_hedericola
Rathayibacter_rathayi
Rectinema_subterraneum
Reichenbachiella_agariperforans
Rhizobium_anhuiense
Rhizobium_bangladeshense
Rhizobium_binae
Rhizobium_esperanzae
Rhizobium_etli
Rhizobium_leguminosarum
Rhizobium_lentis
Rhizobium_phaseoli
Rhizobium_tropici
Rhodanobacter_denitrificans
Rhodobacter_capsulatus
Rhodobium_orientis
Rhodoblastus_sphagnicola
Rhodocyclus_gracilis
Rhodocyclus_purpureus
Rhodomicrobium_vannielii
Rhodopirellula_baltica
Rhodoplanes_elegans
Rhodoplanes_serenus
Rhodopseudomonas_palustris
Rhodospirillum_rubrum
Rhodovulum_sulfidophilum
Rivibacter_subsaxonicus
Rivihabitans_pingtungensis
Robbsia_andropogonis
Roseateles_depolymerans
Roseibacillus_ishigakijimensis
Roseicyclus_marinus
Roseisolibacter_agri
Roseitalea_porphyridii
Roseivirga_ehrenbergii
Roseobacter_denitrificans
Roseovarius_indicus
Roseovarius_tolerans
Ruania_albidiflava
Rubripirellula_obstinata
Rubrivirga_marina
Rubrivivax_gelatinosus
Rubrobacter_radiotolerans
Ruegeria_atlantica
Ruegeria_pomeroyi
Rugosibacter_aromaticivorans
Rummeliibacillus_stabekisii
Runella_slithyformis
Saccharicrinis_fermentans
Saccharomonospora_viridis
Saccharopolyspora_erythraea
Saccharopolyspora_hirsuta
Saccharospirillum_mangrovi
Saccharothrix_australiensis
Saccharothrix_longispora
Salinibacter_ruber
Salinibius_halmophilus
Salinicoccus_roseus
Salinicola_salarius
Salinisphaera_halophila
Salinivibrio_proteolyticus
Salinivirga_cyanobacteriivorans
Salipiger_mucosus
Salipiger_thiooxidans
Sandaracinus_amylolyticus
Saprospira_grandis
Sebaldella_termitidis
Sedimenticola_selenatireducens
Sedimentisphaera_salicampi
Sediminibacterium_salmoneum
Segetibacter_koreensis
Seleniivibrio_woodruffii
Serinicoccus_chungangensis
Serinicoccus_marinus
Serratia_marcescens
Shewanella_putrefaciens
Shimia_thalassica
Shinella_zoogloeoides
Sideroxyarcus_emersonii
Sideroxydans_lithotrophicus
Silicimonas_algicola
Silvanigrella_aquatica
Silvibacterium_bohemicum
Silvimonas_terrae
Sinomonas_atrocyanea
Sinorhizobium_fredii
Sinorhizobium_meliloti
Snodgrassella_alvi
Solibacillus_isronensis
Solimonas_soli
Solirubrobacter_pauli
Sorangium_cellulosum
Sphaerisporangium_melleum
Sphaerochaeta_globosa
Sphaerotilus_natans
Sphaerotilus_sulfidivorans
Sphingobium_fuliginis
Sphingobium_indicum
Sphingobium_xenophagum
Sphingomonas_koreensis
Sphingomonas_paucimobilis
Sphingopyxis_granuli
Sphingopyxis_macrogoltabida
Sphingosinicella_microcystinivorans
Spiroplasma_citri
Spiroplasma_kunkelii
Spirosoma_fluviale
Spongiibacter_marinus
Spongiibacter_tropicus
Starkeya_novella
Steroidobacter_denitrificans
Sterolibacterium_denitrificans
Stigmatella_aurantiaca
Streptacidiphilus_albus
Streptomonospora_salina
Streptomyces_griseus
Streptomyces_olivaceus
Streptosporangium_roseum
Stutzerimonas_kunmingensis
Stutzerimonas_stutzeri
Sulfitobacter_mediterraneus
Sulfitobacter_pontiacus
Sulfuricaulis_limicola
Sulfuricurvum_kujiense
Sulfuriferula_plumbiphila
Sulfurimicrobium_lacus
Sulfurimonas_autotrophica
Sulfurimonas_crateris
Sulfurisoma_sediminicola
Sulfuritalea_hydrogenivorans
Sulfuritortus_calidifontis
Sulfurospirillum_arsenophilum
Sulfurospirillum_cavolei
Sulfurovum_lithotrophicum
Sunxiuqinia_elliptica
Syntrophobacter_fumaroxidans
Syntrophomonas_wolfei
Syntrophorhabdus_aromaticivorans
Syntrophotalea_carbinolica
Syntrophus_aciditrophicus
Tabrizicola_piscis
Tamilnaduibacter_salinus
Tangfeifania_diversioriginum
Tateyamaria_omphalii
Tatumella_citrea
Telluria_mixta
Telmatospirillum_siberiense
Tenacibaculum_maritimum
Tepidicella_xavieri
Tepidimonas_taiwanensis
Teredinibacter_turnerae
Teretinema_zuelzerae
Terrabacter_tumescens
Terracidiphilus_gabretensis
Terrimesophilobacter_mesophilus
Terrimicrobium_sacchariphilum
Terrimonas_ferruginea
Tessaracoccus_bendigoensis
Tetragenococcus_halophilus
Thalassomonas_viridans
Thalassotalea_euphylliae
Thalassovita_mediterranea
Thauera_aminoaromatica
Thauera_aromatica
Thaumasiovibrio_subtropicus
Thermobifida_alba
Thermopolyspora_flexuosa
Thioalkalivibrio_versutus
Thiobacillus_denitrificans
Thiobacillus_thioparus
Thiocapsa_roseopersicina
Thioclava_nitratireducens
Thiogranum_longum
Thiohalobacter_thiocyanaticus
Thiohalomonas_denitrificans
Thiohalophilus_thiocyanatoxydans
Thiolapillus_brandeum
Thiolinea_disciformis
Thiomicrorhabdus_chilensis
Thiomicrospira_cyclica
Thiomonas_arsenitoxydans
Thiomonas_intermedia
Tolumonas_auensis
Trichlorobacter_lovleyi
Trichococcus_flocculiformis
Trinickia_symbiotica
Trinickia_violacea
Tritonibacter_multivorans
Truepera_radiovictrix
Turneriella_parva
Umezawaea_tangerina
Undibacterium_jejuense
Urbifossiella_limnaea
Usitatibacter_rugosus
Vallitalea_guaymasensis
Varunaivibrio_sulfuroxidans
Ventosimonas_gracilis
Veronia_nyctiphanis
Verrucomicrobium_spinosum
Vibrio_alginolyticus
Vibrio_splendidus
Wenxinia_marina
Wenzhouxiangella_marina
Williamsia_muralis
Winogradskyella_thalassocola
Woeseia_oceani
Xanthobacter_autotrophicus
Xanthobacter_tagetidis
Xenorhabdus_nematophila
Xylanibacter_oryzae
Xylanimonas_cellulosilytica
Xylophilus_ampelinus
Yaniella_halotolerans
Yimella_lutea
Zavarzinia_compransoris
Zhihengliuella_halotolerans
Zhongshania_aliphaticivorans
Zhongshania_antarctica
Zoogloea_oleivorans
Zoogloea_ramigera
Aerococcus_viridans
Bartonella_bacilliformis
Borreliella_burgdorferi
Brevundimonas_diminuta
Coxiella_burnetii
Eubacterium_limosum
Leptospira_interrogans
Oerskovia_turbata
Rhodococcus_rhodochrous
Sphingobium_yanoikuyae
Wolbachia_pipientis
Abiotrophia_defectiva
Acetatifactor_muris
Achromobacter_insolitus
Achromobacter_spanius
Acidaminococcus_fermentans
Acinetobacter_baumannii
Acinetobacter_nosocomialis
Acinetobacter_pittii
Actinobaculum_suis
Actinomadura_madurae
Actinomyces_bovis
Actinomyces_oris
Actinomyces_urogenitalis
Actinotignum_schaalii
Acutalibacter_muris
Adlercreutzia_equolifaciens
Aeriscardovia_aeriphila
Afipia_felis
Agathobacter_rectalis
Akkermansia_muciniphila
Aliarcobacter_butzleri
Aliarcobacter_cryaerophilus
Aliarcobacter_skirrowii
Alistipes_putredinis
Alloprevotella_tannerae
Alloscardovia_omnicolens
Anaerobiospirillum_succiniciproducens
Anaerococcus_prevotii
Anaeromassilibacillus_senegalensis
Anaerospora_hongkongensis
Anaerotignum_faecicola
Anaerovibrio_lipolyticus
Anaplasma_marginale
Anaplasma_phagocytophilum
Arcanobacterium_haemolyticum
Arcobacter_porcinus
Atopobium_minutum
Auritidibacter_ignavus
Bacillus_anthracis
Bacteroides_fragilis
Barnesiella_viscericola
Bartonella_henselae
Bartonella_quintana
Bifidobacterium_bifidum
Bifidobacterium_breve
Bilophila_wadsworthia
Blautia_coccoides
Blautia_obeum
Bordetella_avium
Bordetella_bronchiseptica
Bordetella_hinzii
Bordetella_holmesii
Bordetella_parapertussis
Bordetella_pertussis
Borrelia_burgdorferi
Brachybacterium_paraconglomeratum
Brachyspira_aalborgi
Brevinema_andersonii
Brucella_abortus
Brucella_anthropi
Brucella_canis
Brucella_melitensis
Brucella_suis
Bulleidia_extructa
Bullifex_porci
Burkholderia_cenocepacia
Burkholderia_dolosa
Burkholderia_gladioli
Burkholderia_mallei
Burkholderia_multivorans
Burkholderia_pseudomallei
Butyricicoccus_pullicaecorum
Butyricimonas_synergistica
Caedibacter_taeniospiralis
Campylobacter_coli
Campylobacter_concisus
Campylobacter_fetus
Campylobacter_jejuni
Campylobacter_lari
Campylobacter_upsaliensis
Capnocytophaga_ochracea
Catenibacterium_mitsuokai
Cellulosilyticum_ruminicola
Cetobacterium_somerae
Chlamydia_pneumoniae
Chlamydia_trachomatis
Christensenella_minuta
Chromobacterium_haemolyticum
Chromobacterium_violaceum
Chryseobacterium_gleum
Clostridioides_difficile
Clostridium_butyricum
Collinsella_aerofaciens
Coprobacillus_cateniformis
Coprobacter_fastidiosus
Corynebacterium_diphtheriae
Cronobacter_sakazakii
Cryptobacterium_curtum
Culturomica_massiliensis
Dermabacter_hominis
Dermatophilus_congolensis
Desulforamulus_ruminis
Dialister_pneumosintes
Dietzia_maris
Dolosigranulum_pigrum
Dorea_formicigenerans
Dorea_longicatena
Duncaniella_muris
Dysgonomonas_gadei
Edwardsiella_tarda
Eggerthella_lenta
Ehrlichia_canis
Ehrlichia_chaffeensis
Ehrlichia_ruminantium
Eikenella_corrodens
Elizabethkingia_meningoseptica
Ellagibacter_isourolithinifaciens
Elusimicrobium_minutum
Emergencia_timonensis
Empedobacter_brevis
Enorma_massiliensis
Enteractinococcus_coprophilus
Enterococcus_faecalis
Erysipelothrix_rhusiopathiae
Escherichia_coli
Ewingella_americana
Facklamia_hominis
Faecalibaculum_rodentium
Fannyhessea_vaginae
Fibrobacter_succinogenes
Filifactor_alocis
Finegoldia_magna
Francisella_tularensis
Fretibacterium_fastidiosum
Fusobacterium_nucleatum
Gemelliphila_asaccharolytica
Gemelliphila_palaticanis
Globicatella_sanguinis
Gordonia_bronchialis
Gordonibacter_pamelaeae
Granulicatella_adiacens
Grimontia_hollisae
Haematobacter_missouriensis
Haematospirillum_jordaniae
Hafnia_alvei
Hallella_seregens
Hallerella_porci
Helcobacillus_massiliensis
Helicobacter_hepaticus
Helicobacter_pylori
Helicobacter_typhlonius
Holdemanella_biformis
Hoylesella_enoeca
Hungatella_hathewayi
Jonquetella_anthropi
Kingella_kingae
Kluyvera_ascorbata
Kurthia_gibsonii
Kurthia_zopfii
Lactobacillus_acidophilus
Lancefieldella_parvula
Laribacter_hongkongensis
Lautropia_dentalis
Lautropia_mirabilis
Lawsonella_clevelandensis
Legionella_pneumophila
Lentzea_albidocapillata
Leptonema_illini
Leptotrichia_buccalis
Leyella_stercorea
Ligilactobacillus_salivarius
Listeria_monocytogenes
Macrococcus_equipercicus
Mammaliicoccus_sciuri
Massilibacteroides_vaginae
Megamonas_hypermegale
Megasphaera_elsdenii
Mesosutterella_multiformis
Metamycoplasma_hominis
Microbacterium_paraoxydans
Micrococcus_luteus
Mitsuokella_multacida
Mobiluncus_curtisii
Mogibacterium_pumilum
Moraxella_catarrhalis
Mucispirillum_schaedleri
Muribaculum_intestinale
Mycobacterium_leprae
Mycobacterium_tuberculosis
Mycobacteroides_abscessus
Mycolicibacter_terrae
Mycolicibacterium_fortuitum
Mycoplasma_suis
Mycoplasmoides_pneumoniae
Mycoplasmopsis_agalactiae
Mycoplasmopsis_bovis
Mycoplasmopsis_felis
Neisseria_gonorrhoeae
Neisseria_meningitidis
Nesterenkonia_massiliensis
Nocardia_asteroides
Odoribacter_splanchnicus
Olegusella_massiliensis
Oligella_ureolytica
Oligella_urethralis
Olsenella_uli
Oribacterium_sinus
Orientia_tsutsugamushi
Ornithobacterium_rhinotracheale
Paenalcaligenes_hominis
Pandoraea_apista
Pandoraea_commovens
Pandoraea_fibrosis
Pandoraea_pnomenusa
Pandoraea_sputorum
Pantoea_agglomerans
Parabacteroides_distasonis
Paraclostridium_bifermentans
Paracoccus_sanguinis
Paracoccus_yeei
Paraeggerthella_hongkongensis
Parafannyhessea_umbonata
Paramuribaculum_intestinale
Paraprevotella_clara
Parasutterella_excrementihominis_YIT_11859
Paratractidigestivibacter_faecalis
Parolsenella_catena
Parvibacter_caecicola
Pauljensenia_hongkongensis
Peptoniphilus_asaccharolyticus
Peptoniphilus_harei
Peptostreptococcus_anaerobius
Peribacillus_simplex
Phascolarctobacterium_faecium
Phocaeicola_abscessus
Plesiomonas_shigelloides
Pluralibacter_gergoviae
Porphyromonas_asaccharolytica
Prauserella_rugosa
Prescottella_equi
Prevotella_melaninogenica
Propionimicrobium_lymphophilum
Proteiniclasticum_ruminis
Providencia_alcalifaciens
Pseudescherichia_vulneris
Pseudoglutamicibacter_cumminsii
Pseudomonas_aeruginosa
Psittacicella_hinzii
Pyramidobacter_piscolens
Ralstonia_insidiosa
Ralstonia_pickettii
Raoultibacter_massiliensis
Rickettsia_bellii
Rickettsia_prowazekii
Rickettsia_rickettsii
Rickettsia_typhi
Riemerella_anatipestifer
Rikenella_microfusus
Romboutsia_ilealis
Roseburia_faecis
Roseomonas_mucosa
Rothia_dentocariosa
Ruminobacter_amylophilus
Salmonella_enterica
Sarcina_ventriculi
Scardovia_inopinata
Schaalia_odontolytica
Schaalia_turicensis
Segatella_copri
Selenomonas_sputigena
Senegalimassilia_anaerobia
Serratia_nevei
Shigella_dysenteriae
Slackia_exigua
Sneathia_sanguinegens
Sodaliphilus_pleomorphus
Solobacterium_moorei
Staphylococcus_aureus
Streptobacillus_moniliformis
Streptococcus_pyogenes
Succinatimonas_hippei
Succiniclasticum_ruminis
Succinimonas_amylolytica
Succinivibrio_dextrinosolvens
Sutterella_faecalis
Sutterella_megalosphaeroides
Sutterella_wadsworthensis
Tannerella_forsythia
Tatumella_ptyseos
Taylorella_equigenitalis
Thiopseudomonas_alkaliphila
Thomasclavelia_ramosa
Tidjanibacter_massiliensis
Tissierella_praeacuta
Treponema_pallidum
Trueperella_pyogenes
Tsukamurella_paurometabola
Turicibacter_sanguinis
Turicimonas_muris
Ureaplasma_urealyticum
Uruburuella_suis
Vagococcus_fluvialis
Varibaculum_cambriense
Veillonella_parvula
Vibrio_cholerae
Vibrio_fluvialis
Vibrio_parahaemolyticus
Vibrio_vulnificus
Victivallis_vadensis
Vitreoscilla_massiliensis
Vitreoscilla_stercoraria
Waddlia_chondrophila
Weeksella_virosa
Wielerella_bovis
Winkia_neuii
Wolinella_succinogenes
Yersinia_enterocolitica
Agriterribacter_humi
Alcaligenes_nematophilus
Aliiroseovarius_pelagivivens
Alloacidobacterium_dinghuense
Anaeroplasma_bactoclasticum
Anaerosoma_tenue
Ancrocorticia_populi
Ancylobacter_mangrovi
Aquariibacter_albus
Aquifex_aeolicus
Aquirhabdus_parva
Arachidicoccus_rhizosphaerae
Austwickia_chelonae
Azohydromonas_caseinilytica
Azospirillum_argentinense
Azotobacter_chroococcum
Azotobacter_vinelandii
Baekduia_soli
Beggiatoa_alba
Borrelia_anserina
Brevefilum_fermentans
Caecibacteroides_pullorum
Caldimonas_Schlegelella_aquatica
Cellulomonas_flavigena
Cellvibrio_mixtus
Cetobacterium_ceti
Chimaeribacter_arupi
Chitinasiproducens_palmae
Chlamydiifrater_phoenicopteri
Citromicrobium_bathyomarinum
Cognatishimia_activa
Commensalibacter_communis
Commensalibacter_melissae
Crenothrix_polyspora
Cyclonatronum_proteinivorum
Dakarella_massiliensis
Defluviimonas_salinarum
Dehalogenimonas_etheniformans
Denitromonas_halophila
Desulfonema_limicola
Duodenibacillus_massiliensis
Ephenmeroptericola_cinctiostellae
Fastidiosibacter_lacustris
Ferrovum_myxofaciens
Gaiella_occulta
Gallionella_capsiferriformans
Gemella_haemolysans
Gemmatirosa_kalamazoonensis
Gemmiger_formicilis
Gemmobacter_fulvus
Geomonas_paludis
Geovibrio_ferrireducens
Gluconacetobacter_entanii
Hanamia_caeni
Humisphaera_borealis
Hyalangium_versicolor
Hyphomonas_pacifica
Ideonella_benzenivorans
Ideonella_oryzae
Igneacidithiobacillus_copahuensis
Intestinibacillus_massiliensis
Jilunia_laotingensis
Lacipirellula_parvula
Lentisphaera_profundi
Limnobacter_humi
Longimonas_halophila
Lysinibacillus_capsici
Macrococcoides_caseolyticum
Mailhella_massiliensis
Malacoplasma_iowae
Mediterranea_massiliensis
Mediterraneibacter_massiliensis
Mesomycoplasma_hyopneumoniae
Mesoterricola_silvestris
Methylacidiphilum_kamchatkense
Methylobacter_luteus
Methylococcus_capsulatus
Methylomonas_methanica
Methylophilus_medardicus
Micavibrio_aeruginosavorus
Microbacterium_lacticum
Microvenator_marinus
Myroides_odoratus
Natronogracilivirga_saccharolytica
Nissabacter_archeti
Nitrolancea_hollandica
Nitrosophilus_kaiyonis
Nitrosovibrio_tenuis
Nitrospina_gracilis
Nitrospina_watsonii
Nitrospira_lenta
Niveibacterium_microcysteis
Nostocoides_japonicum
Oceanicoccus_sagamiensis
Paenarthrobacter_aurescens
Paenibacillus_polymyxa
Paracholeplasma_morum
Pararobbsia_silviterrae
Parasulfuritortus_cantonensis
Parvivirga_hydrogeniphila
Perlabentimonas_gracilis
Persicimonas_caeni
Persicimonas_caeni
Pigmentibacter_ruber
Piscinibacter_gummiphilus
Piscirickettsia_salmonis
Polyangium_aurulentum
Ponticoccus_alexandrii
Prevotellamassilia_timonensis
Priestia_megaterium
Proteus_vulgaris
Pseudohongiella_spirulinae
Psychrosphaera_saromensis
Quatrionicoccus_australiensis
Reinekea_forsetii
Rhodanobacter_lindaniclasticus
Rhodocaloribacter_litoris
Rosenbergiella_epipactidis
Rubricoccus_marinus
Rufibacter_tibetensis
Rugamonas_rubra
Saezia_sanguinis
Salinivibrio_kushneri
Sanguibacteroides_justesenii
Spiribacter_salinus
Spirobacillus_cienkowskii
Sporosarcina_ureae
Stomatohabitans_albus
Streptantibioticus_cattleyicolor
Streptomyces_albus
Stygiobacter_electus
Sulfidibacter_corallicola
Sulfurovum_mangrovi
Synergistes_jonesii
Tautonia_sociabilis
Tepidicella_baoligensis
Tepidiforma_bonchosmolovskayae
Teredinibacter_purpureus
Thermaurantiacus_tibetensis
Thioclava_electrotropha
Thioflexithrix_psekupsensis
Thiohalocapsa_halophila
Thiosulfatimonas_sediminis
Tichowtungia_aerotolerans
Trebonia_kvetii
Trichlorobacter_thiogenes
Tropheryma_whipplei
Varibaculum_timonense
Venatoribacter_cucullus
Vulcanimicrobium_alpinum
Xanthobacter_oligotrophicus
Yersinia_pestis
Zeimonas_arvi

## Sheet: Thermophilic bacteria
Speices name
Methylomarinovum_caldicuralii
Atribacter_laminatus
Schleiferia_thermophila
Chlorobaculum_tepidum
Hypnocyclicus_thermotrophus
Albidovulum_inexpectatum
Tepidimonas_ignava
Tepidiphilus_margaritifer
Chloracidobacterium_thermophilum
Meiothermus_ruber
Thermostaphylospora_chromogena
Thermithiobacillus_tepidarius
Anaerolinea_thermophila
Caldilinea_aerophila
Caminibacter_pacificus
Hydrogenimonas_thermophila
Lebetimonas_natsushimae
Nitrosophilus_labii
Carbonactinospora_thermoautotrophica
Petrotoga_miotherma
Petrotoga_mobilis
Syntrophothermus_lipocalidus
Thermanaerovibrio_acidaminovorans
Thermotomaculum_hydrothermale
Thermodesulfovibrio_yellowstonii
Nitrosophilus_alvini
Caldithrix_abyssi
Coprothermobacter_proteolyticus
Desulfacinum_infernum
Desulfofundulus_thermocisternus
Limisphaera_ngatamarikiensis
Oceanithermus_profundus
Pyrinomonas_methylaliphatogenes
Thermoanaerobacterium_thermosaccharolyticum
Thermoanaerobacter_thermocopriae
Thermodesulforhabdus_norvegica
Thermoflavifilum_aggregans
Sulfurihydrogenibium_subterraneum
Hydrogenothermus_marinus
Rhodothermus_marinus
Spirochaeta_thermophila
Thermus_aquaticus
Thermodesulfobacterium_commune
Thermomicrobium_roseum
Pseudothermotoga_thermarum
Thermosipho_africanus
Thermotoga_maritima
Thermocrinis_ruber
Aquisalimonas_asiatica
Jeotgalibacillus_alimentarius
Longibacter_salinarum
Petrimonas_mucosa
Rhodohalobacter_halophilus
Salibacter_halophilus
Heyndrickxia_sporothermodurans
Tenuifilum_thalassicum
Kosmotoga_olearia
Sulfurivermis_fontis
Leptolinea_tardivitalis
Salisaeta_longa
Dissulfurirhabdus_thermomarina
Thermaurantimonas_aggregans
Nautilia_profundicola
Ignavibacterium_album
Sulfurivirga_caldicuralii
Athalassotoga_saccharophila
Dissulfurimicrobium_hydrothermale
Geobacillus_stearothermophilus
Melioribacter_roseus
Chloroflexus_aurantiacus
Hydrogenophilus_thermoluteolus
Ferrithrix_thermotolerans
Pseudothauera_hydrothermalis
Defluviitoga_tunisiensis
Ardenticatena_maritima
Pseudonocardia_thermophila
Nitratiruptor_tergarcus
Acetomicrobium_hydrogeniformans
Litorilinea_aerophila
Sphaerobacter_thermophilus
Deferribacter_desulfuricans
Caldimicrobium_thiodismutans
Caldimonas_thermodepolymerans
Acidimicrobium_ferrooxidans
Thermobispora_bispora
Thermomonospora_curvata
Roseiflexus_castenholzii
Bellilinea_caldifistulae
Kallotenue_papyrolyticum
Mesoaciditoga_lauensis
Caminibacter_mediatlanticus
Marinitoga_litoralis
Venenivibrio_stagnispumantis
Fervidobacterium_nodosum
Geothermobacter_ehrlichii
Chloroflexus_aggregans
Desulfosoma_caldarium
Thermoanaerobaculum_aquaticum
Chthonomonas_calidirosea
Thermogemmatispora_onikobensis
Thermosulfurimonas_dismutans
Dictyoglomus_thermophilum
Thermogutta_terrifontis
Caldisericum_exile
Hydrogenivirga_caldilitoris
Thermodesulfatator_indicus
Persephonella_marina
Thermoflexus_hugenholtzii
Hydrogenobacter_thermophilus
Thermalbibacter_longus
Thermoleophilum_album
Thermophilibacter_provencensis
